# Supplementary material for: Transcriptomic profiling of the yeast Komagataella phaffii in response to environmental alkalinization
Source: Microb Cell Fact. 2023 Apr 4;22:63. doi: 10.1186/s12934-023-02074-6 (PMC10071690; doi:10.1186/s12934-023-02074-6)
Supplement: Supplementary file 2 — Additional file 2. Genes induced and repressed at least 2-fold [file 12934_2023_2074_MOESM2_ESM.xlsx]

## Sheet: 772 transcrip
Additional file 2. Genes induced and repressed at least 2-fold. Changes are calculated as the ratio of alkaline/acidic expression levels and expressed as log(2).The absence of data indicates that the ratio did not reach the 1/-1 threshold and/or the p-value was >0.01. The FDR for all values was <0.05.
Gene	GOA/UniProtKB	protein_ID	db_xref GeneID	EnsemblGenomes-Tr	Gene name	Description	gly15_pH8.0	p-val	FDR	gly30_pH8.0	p-val	FDR	gly60_pH8.0	p-val	FDR	gly15_pH8.2	p-val	FDR	gly30_pH8.2	p-val	FDR	gly60_pH8.2	p-val	FDR	GLU-T15	p-val	FDR	GLU-T30	p-val	FDR	GLU-T60	p-val	FDR	GLU/glyT0	p-val	FDR
PAS_chr1-3_0003	C4QUY9	XP_002489343.1	8196519	CAY67059		Hypothetical protein	0.672211	8.0026e-06	3.54693e-05	0.543231	0.00203731	0.00898238	1.09071	2.55231e-10	3.39141e-09	0.534034	0.00283588	0.0104529				0.614369	0.000550791	0.00176731
PAS_chr1-3_0008	C4QUZ2	XP_002489346.1	8197944	CAY67062		Hypothetical protein	-1.77849	2.39152e-12	2.37501e-11	-2.48475	2.47194e-10	3.54593e-09				-2.42633	1.58937e-10	2.48524e-09	-2.42788	6.32516e-10	9.17786e-09				-1.95042	1.90022e-05	0.000116536	-1.96463	1.70047e-05	0.000100491
PAS_chr1-3_0011	C4QUZ4	XP_002489348.1	8197946	CAY67064	YFL040W	Putative transporter, member of the sugar porter family	0.685399	0.0016931	0.00476244				0.485505	0.00598564	0.0161024	1.34715	0.00505892	0.0174106
PAS_chr1-3_0013	C4QUZ5	XP_002489349.1	8197947	CAY67065		Hypothetical protein	2.31816	1.19126e-09	8.88595e-09	1.38605	4.11216e-29	1.76963e-27	1.62847	1.16308e-43	1.19166e-41	2.88631	2.2108e-09	3.00037e-08	2.28913	2.73463e-22	1.00503e-20	2.0443	0	0	1.86706	5.37989e-37	2.55545e-35	1.81016	0	0	1.05943	1.39714e-20	3.97436e-19	0.678093	1.47936e-08	9.19577e-07
PAS_chr1-3_0014	C4QUZ6	XP_002489350.1	8197948	CAY67066	FMO1	Flavin-containing monooxygenase, localized to the cytoplasmic face of the ER membrane	-0.624729	1.24703e-10	1.04472e-09	-0.661206	1.22784e-07	1.31536e-06	-0.973664	4.1088e-15	9.36287e-14	-0.797748	1.42744e-09	1.9909e-08	-0.820784	6.15686e-10	8.98544e-09	-0.987587	8.2247e-15	1.4332e-13	-0.851579	1.58832e-13	2.46827e-12	-1.17799	3.01838e-26	7.87437e-25	-1.35403	4.49673e-30	2.02152e-28	0.469336	5.48499e-05	0.00113184
PAS_chr1-3_0015	C4QUZ7	XP_002489351.1	8197949	CAY67067		Hypothetical protein	1.31473	8.9571e-42	3.85437e-40	1.32633	1.92507e-23	6.41903e-22	0.657177	1.41418e-06	1.00307e-05	1.40857	8.3475e-27	4.37809e-25	1.29031	1.01355e-20	3.42497e-19	0.656157	4.6423e-06	2.31472e-05	0.668561	5.32945e-08	4.80032e-07	0.875992	1.25592e-14	1.66409e-13
PAS_chr1-3_0016	C4QUZ8	XP_002489352.1	8197950	CAY67068	FOX2	Multifunctional enzyme of the peroxisomal fatty acid beta-oxidation pathway	2.50234	0	0	2.17508	2.8661e-40	1.97682e-38	1.09961	2.86641e-09	3.16562e-08	2.84134	0	0	2.4089	0	0	1.248	3.53847e-14	5.7669e-13	1.24672	6.59168e-10	7.50885e-09	1.31082	2.68424e-12	3.04395e-11	0.899168	1.00564e-05	6.61021e-05
PAS_chr1-3_0018	C4QV00	XP_002489354.1	8197952	CAY67070		Hypothetical protein	1.17102	0	0	1.06124	1.7505e-19	4.79009e-18	0.442622	8.02007e-05	0.000385392	1.19446	2.86196e-36	2.18333e-34	1.01428	2.0597e-18	5.9601e-17	0.481554	8.44786e-06	4.00597e-05	1.5441	4.66319e-34	2.05958e-32	1.60667	4.2039e-44	1.69837e-42	0.822621	7.27169e-11	1.03719e-09	-0.751594	9.06853e-12	1.06186e-09
PAS_chr1-3_0020	C4QV01	XP_002489355.1	8197953	CAY67071		Hypothetical protein	1.16013	1.38794e-26	3.35151e-25	1.15209	2.26602e-14	4.6192e-13	1.64644	3.03676e-32	2.12404e-30	0.613836	0.000712805	0.0031789	0.636755	4.63126e-05	0.000294797	1.44657	3.99454e-27	1.71936e-25	1.03136	2.31258e-07	1.89639e-06	1.16876	3.82473e-10	3.73208e-09	1.4754	7.63948e-16	1.62299e-14
PAS_chr1-3_0022	C4QV04	XP_002489358.1	8197955	CAY67074	KAP104	Transportin, cytosolic karyopherin beta 2	1.08355	6.96578e-14	7.98923e-13	0.804974	4.43861e-05	0.000294834	0.492047	0.0124891	0.0299499	0.850766	2.93866e-05	0.00019702	0.582527	0.00394982	0.015251				0.991426	3.92179e-16	7.56559e-15	0.43823	1.70486e-06	1.13088e-05	0.487915	6.21422e-08	6.17132e-07
PAS_chr1-3_0023	C4QV05	XP_002489359.1	8197956	CAY67075	DAL1	Allantoinase, converts allantoin to allantoate in the first step of allantoin degradation	-0.74468	0.00123177	0.00357049							-1.06638	0.000582179	0.00266316	-1.06205	0.000471618	0.00234876	-1.01322	0.00142028	0.00415602	-0.85706	4.30955e-07	3.43876e-06	-0.731121	8.03002e-06	4.91266e-05	-0.654322	5.83342e-05	0.000323829
PAS_chr1-3_0024	C4QV06	XP_002489360.1	8197957	CAY67076	UGA2	Succinate semialdehyde dehydrogenase	-0.517547	5.60465e-11	4.8487e-10	-0.588816	1.59621e-07	1.67436e-06	-0.608953	3.06939e-08	2.89466e-07	-0.325479	0.00613245	0.0203271	-0.272375	0.0103673	0.034274	-0.428829	2.23978e-05	9.73212e-05	-1.03302	0.00452024	0.0162245	-0.92025	0.0104997	0.0307718	-0.896049	0.012795	0.038324
PAS_chr1-3_0041	C4QV22	XP_002489376.1	8197353	CAY67092	IME2	Serine/threonine protein kinase involved in activation of meiosis	-1.98791	7.04027e-08	4.27597e-07	-1.29948	0.00345947	0.0140926				-1.73975	0.000174966	0.000938185	-2.5478	3.68212e-07	3.70049e-06
PAS_chr1-3_0044	C4QV24	XP_002489378.1	8197355	CAY67094	PRM10	Pheromone-regulated protein, predicted to have 5 transmembrane segments	0.536991	6.66834e-06	2.98711e-05	0.892174	3.20234e-12	5.26921e-11							0.829256	2.42952e-09	3.1939e-08				-1.24215	1.31306e-29	5.33164e-28	-0.760957	6.33967e-16	9.2255e-15	-1.36031	0	0	1.17363	2.78073e-21	1.27282e-18
PAS_chr1-3_0052	C4QV32	XP_002489386.1	8197363	CAY67102	BIO2	Biotin synthase, catalyzes the conversion of dethiobiotin to biotin	-0.887558	2.07532e-07	1.17937e-06				1.72443	3.31367e-24	1.36784e-22	-0.813936	7.65976e-05	0.000457179				1.86652	4.77962e-34	2.83178e-32	-1.76151	2.03953e-16	4.01134e-15	-1.14959	4.95394e-08	3.94046e-07				1.04098	1.00876e-10	8.91068e-09
PAS_chr1-3_0069	C4QV51	XP_002489405.1	8197379	CAY67121	RSN1	Membrane protein of unknown function	1.35178	3.18939e-27	8.02929e-26	1.40675	7.61113e-29	3.1935e-27	0.752882	3.77664e-10	4.8272e-09	1.20629	3.76909e-22	1.50614e-20	1.28034	1.71694e-20	5.65018e-19	0.65754	5.89194e-07	3.44221e-06				0.353568	0.000199594	0.000938336				0.401804	0.00115801	0.0127584
PAS_chr1-3_0070	C4QV52	XP_002489406.1	8197380	CAY67122	PPA2	Mitochondrial inorganic pyrophosphatase	-1.04179	4.51831e-17	6.46299e-16	-0.582813	4.392e-07	4.33603e-06				-0.852695	3.93518e-10	5.86203e-09	-0.420094	0.000390048	0.00199785	0.43252	0.000351112	0.00117802	-0.688081	4.53146e-08	4.14835e-07	-0.294046	0.0115119	0.0333501	-0.297701	0.00635179	0.0209301
PAS_chr1-3_0078	C4QV61	XP_002489415.1	8196823	CAY67134	MET1	S-adenosyl-L-methionine uroporphyrinogen III transmethylase	2.15241	0	0	1.55709	2.9509e-30	1.38858e-28				2.01738	0	2.8026e-45	1.33354	3.08009e-21	1.07696e-19	-0.524222	0.00418139	0.0107436	2.34178	0	0	1.80916	0	0	0.626393	1.60142e-05	0.000101169	-0.522653	0.000524539	0.00677193
PAS_chr1-3_0094	C4QV80	XP_002489434.1	8196826	CAY67153	KGD2	Dihydrolipoyl transsuccinylase, component of the mitochondrial alpha-ketoglutarate dehydrogenase	-1.05062	0	0	-1.03907	1.53389e-34	8.67767e-33	-0.540805	8.47586e-09	8.83736e-08	-0.890912	2.14501e-20	7.76989e-19	-0.988451	4.30503e-16	1.06777e-14	-0.474711	0.00104146	0.00313123	-0.656449	1.1779e-11	1.56483e-10	-0.582411	9.38197e-11	9.60126e-10	-0.297722	0.00088348	0.00371312	-0.596665	9.28003e-13	1.19808e-10
PAS_chr1-3_0102	C4QV89	XP_002489443.1	8197412	CAY67162	HSP104	Heat shock protein that cooperates with Ydj1p (Hsp40) and Ssa1p (Hsp70)	-3.57326	5.79132e-36	2.08281e-34	-2.66649	3.62546e-11	5.58233e-10				-3.74688	6.91197e-18	2.0001e-16	-2.69691	1.32346e-21	4.69269e-20				-3.79908	0	0	-2.89506	0	0	-1.02955	7.41475e-20
PAS_chr1-3_0104	C4QV90	XP_002489444.1	8197413	CAY67163	ACO1	Aconitase, required for the tricarboxylic acid (TCA) cycle and also independently required for mitoc	-0.618666	8.76147e-17	1.23223e-15	-1.80925	0	0	-1.0078	8.88524e-14	1.76166e-12	-0.438141	3.00346e-05	0.000200203	-1.66691	0	0	-2.55288	2.27613e-07	1.44183e-06	-1.03597	3.03529e-24	1.00544e-22	-1.71491	0	0	-0.690611	8.35601e-15	1.64346e-13
PAS_chr1-3_0117	C4QVA4	XP_002489458.1	8197583	CAY67177		Hypothetical protein	-0.290074	0.0182954	0.0398949	-0.841194	4.01363e-06	3.31786e-05	-0.81391	1.31148e-07	1.13287e-06				-0.636852	9.78781e-05	0.000581151	-1.18443	8.77224e-10	8.47927e-09	-0.289096	0.0120474	0.0374899	-0.529357	2.02859e-06	1.33168e-05
PAS_chr1-3_0119	C4QVA6	XP_002489460.1	8197587	CAY67179	MOH1	Protein of unknown function, has homology to kinase Snf7p	-0.647981	7.25581e-07	3.81347e-06	-1.20863	1.5515e-08	1.8167e-07	-0.785724	1.26096e-05	7.29071e-05	-0.58624	0.0027246	0.0101243	-0.707956	0.000110521	0.000644065				-0.628432	0.000537283	0.00245038
PAS_chr1-3_0120	C4QVA7	XP_002489461.1	8197588	CAY67180		Hypothetical protein	0.706075	2.65147e-11	2.37547e-10	0.686626	1.41295e-07	1.50089e-06				0.803987	3.59153e-07	3.60226e-06	0.56927	0.000911529	0.00424565				1.1421	2.03278e-18	4.61039e-17	1.09311	2.30888e-17	3.75008e-16	0.98606	9.7646e-16	2.0571e-14	-0.67246	7.08756e-07	2.90129e-05
PAS_chr1-3_0121	C4QVA8	XP_002489462.1	8197589	CAY67181	NOP13	Protein of unknown function, localizes to the nucleolus and nucleoplasm				-0.366206	0.00451763	0.0176191	-0.48754	6.28231e-05	0.000310174				-0.304894	0.0112742	0.0368368	-0.864471	9.3604e-07	5.30247e-06	-0.755552	9.30757e-14	1.46449e-12	-1.25369	0	0	-1.10399	6.85973e-35	3.63566e-33	1.00344	1.77687e-19	6.88195e-17
PAS_chr1-3_0153	C4QVE0	XP_002489494.1	8197620	CAY67213	TPN1	Plasma membrane pyridoxine (vitamin B6) transporter	0.461719	0.000468551	0.00147909				0.526461	0.00161668	0.00532131	0.580461	0.000557677	0.00256664							0.597316	9.17526e-05	0.000498354	0.886203	2.2473e-11	2.37714e-10	1.53243	1.18379e-31	5.73116e-30
PAS_chr1-3_0158	C4QVE6	XP_002489500.1	8197625	CAY67219	SDH6	Succinate dehydrogenase assembly factor				-0.783038	0.00941904	0.0321089	-1.11315	0.000234679	0.000991481
PAS_chr1-3_0302	C4QVF1	XP_002489505.1	8197630	CAY67224		hypothetical protein	-0.512748	1.46642e-08	9.67686e-08	-1.02961	3.09354e-12	5.10688e-11	-0.77739	6.42195e-09	6.80861e-08	-0.559849	1.90137e-05	0.000132964	-1.13249	3.43393e-15	7.7533e-14	-0.937688	4.80523e-13	7.07577e-12				-0.392578	0.0184928	0.0498454	-0.469962	0.00383535	0.0135897	-0.348979	0.00432817	0.0360204
PAS_chr1-3_0163	C4QVF2	XP_002489506.1	8196831	CAY67225	YEA4	Uridine diphosphate-N-acetylglucosamine (UDP-GlcNAc) transporter	-0.49433	5.1458e-06	2.35966e-05	-1.47723	5.96883e-21	1.74727e-19	-1.52425	4.98254e-20	1.66173e-18	-0.685251	1.5211e-05	0.000109567	-1.64617	1.38868e-22	5.21793e-21	-2.16157	1.17919e-40	8.60637e-39	-0.29741	0.0115768	0.0362719	-1.10598	4.3171e-22	9.13302e-21	-1.46694	1.3489e-34	7.0747e-33
PAS_chr1-3_0166	C4QVF5	XP_002489509.1	8197633	CAY67228	YAP5	Hypothetical protein	0.943986	2.26449e-18	3.59675e-17	1.6954	4.39911e-36	2.66862e-34	1.23688	5.00801e-17	1.39339e-15	0.677991	0.000155161	0.000854743	1.59067	4.97658e-27	2.50571e-25	2.36225	3.88723e-31	2.06064e-29	1.07817	4.63232e-16	8.83475e-15	1.14056	2.88821e-20	5.63648e-19	0.596781	5.25793e-06	3.65659e-05
PAS_chr1-3_0169	C4QVF8	XP_002489512.1	8197636	CAY67231	SPS4	Hypothetical protein	0.767457	5.40695e-06	2.47042e-05	0.866031	1.33953e-08	1.57583e-07				1.10842	2.05301e-09	2.79376e-08	1.21998	1.4475e-15	3.40567e-14				0.480824	0.000572752	0.00259335
PAS_chr1-3_0170	C4QVF9	XP_002489513.1	8197637	CAY67232	MET32	Zinc-finger DNA-binding protein	2.32055	0	0	1.87187	1.08692e-34	6.21889e-33	0.489975	0.00373726	0.0109743	1.60152	1.75063e-09	2.42822e-08	1.55634	6.2156e-10	9.04496e-09	0.513558	0.00176591	0.00502585	1.49774	7.2101e-25	2.4529e-23	1.40186	1.16773e-25	2.99976e-24				0.662248	6.01615e-05	0.00120204
PAS_chr1-3_0174	C4QVG4	XP_002489518.1	8197641	CAY67237	SCJ1	One of several homologs of bacterial chaperone DnaJ, located in the ER lumen							0.931424	4.18641e-08	3.8684e-07							1.33702	4.74256e-23	1.64714e-21	-0.288322	0.0067439	0.0228965	0.357072	0.00021072	0.00098512	0.924763	2.86809e-25	1.03149e-23
PAS_chr1-3_0201	C4QVJ1	XP_002489545.1	8196436	CAY67264		Hypothetical protein	-0.625055	0.000310843	0.00102428	0.703413	0.00129171	0.00601644	3.04094	0	0	-0.789952	0.000201143	0.00105276				3.19729	0	0	-1.81686	9.87617e-21	2.5765e-19				1.28365	1.30272e-23	4.23175e-22	0.997627	2.87188e-09	2.09564e-07
PAS_chr1-3_0202	C4QVJ2	XP_002489546.1	8196437	CAY67265	SEC61	Essential subunit of Sec61 complex (Sec61p, Sbh1p, and Sss1p)	-0.47929	1.19866e-08	7.98317e-08	0.311549	0.0135908	0.0435858	1.25523	3.35648e-30	2.01229e-28	-0.366485	0.00166471	0.00661002				1.24867	3.32127e-27	1.44189e-25				0.440028	4.54799e-08	3.62902e-07	1.19017	8.64601e-43	6.12816e-41	-0.34064	0.00198434	0.019438
PAS_chr1-3_0305	C4QVJ3	XP_002489547.1	8196438	CAY67266	YDL177C	hypothetical protein							-1.12275	1.85148e-07	1.54627e-06							-1.17246	5.87566e-09	4.93987e-08
PAS_chr1-3_0204	C4QVJ5	XP_002489549.1	8196439	CAY67268	YNL040W	Putative protein of unknown function with strong similarity to alanyl-tRNA synthases from Eubacteria	-1.0174	0	0	-1.02359	1.23224e-28	5.04415e-27	-0.784094	1.57839e-15	3.82153e-14	-0.937284	1.56522e-12	2.9297e-11	-0.566471	6.68201e-05	0.000411798	-0.931851	1.89955e-21	5.94169e-20	-1.06661	2.87409e-18	6.43157e-17	-0.793266	4.37501e-15	6.01863e-14	-0.666151	2.85888e-10	3.77807e-09
PAS_chr1-3_0206	C4QVJ7	XP_002489551.1	8196441	CAY67270	VBA1	Permease of basic amino acids in the vacuolar membrane	-0.734458	7.32487e-09	5.03478e-08	-0.383413	0.0160363	0.0498716				-1.17914	5.40445e-13	1.06295e-11	-1.11286	5.8269e-09	7.35299e-08				-0.590914	4.46695e-06	3.03933e-05	-0.323893	0.00264582	0.00928343
PAS_chr1-3_0210	C4QVK1	XP_002489555.1	8196445	CAY67274		Hypothetical protein	-0.287209	0.0195215	0.041937	-0.972538	7.97552e-08	8.69193e-07	-0.862447	5.2068e-07	4.0217e-06				-0.435577	0.0112478	0.0367983	-1.17258	4.02811e-07	2.4265e-06	-0.646221	1.38546e-11	1.82136e-10	-0.786388	2.61383e-18	4.60161e-17	-0.434504	3.87777e-06	2.76161e-05
PAS_chr1-3_0212	C4QVK3	XP_002489557.1	8196447	CAY67276		Lanosterol 14-alpha-demethylase				0.381141	0.00566357	0.0212965	0.772124	1.54895e-08	1.53857e-07	-0.479067	0.00437557	0.0153633				0.949613	3.52959e-07	2.15194e-06				0.826642	2.36141e-09	2.12696e-08	1.70671	2.18825e-21	6.36869e-20
PAS_chr1-3_0215	C4QVK5	XP_002489559.1	8196449	CAY67278	TPO3	Polyamine transport protein specific for spermine	-1.17034	4.53013e-07	2.44734e-06	-0.849964	0.00355229	0.0143776				-1.47632	1.21555e-06	1.09683e-05	-1.00283	0.000826367	0.00389584				-1.39743	2.96653e-19	7.21569e-18	-0.953752	5.85987e-12	6.49877e-11	-0.457965	0.00064707	0.00282322
PAS_chr1-3_0218	C4QVK8	XP_002489562.1	8196452	CAY67281	SUR1	Probable catalytic subunit of a mannosylinositol phosphorylceramide (MIPC) synthase	0.522652	0.000205526	0.000703004	0.463463	0.00817863	0.0285374				0.463209	0.010871	0.0330489							1.35725	4.1068e-37	1.96931e-35	1.27782	9.71858e-38	3.42189e-36	0.868295	8.4468e-20	2.32402e-18	-1.178	8.00345e-11	7.46248e-09
PAS_chr1-3_0225	C4QVL3	XP_002489567.1	8196457	CAY67286	FKS1	Catalytic subunit of 1,3-beta-D-glucan synthase	-0.353802	0.0174949	0.038382				0.769279	3.71228e-05	0.000194335	-0.800383	6.01007e-05	0.000370388	-1.04534	5.78746e-07	5.49809e-06				-0.756056	3.04063e-09	3.23669e-08	-0.848975	6.37971e-13	7.61182e-12				0.538257	0.00334318	0.0298456
PAS_chr1-3_0226	C4QVL4	XP_002489568.1	8196458	CAY67287	GAS1	Beta-1,3-glucanosyltransferase, required for cell wall assembly	-0.70362	9.39023e-14	1.06968e-12	-2.21878	0	0	-2.20126	0	0	-0.721467	2.54001e-10	3.88722e-09	-2.75219	0	0	-3.14062	0	0	-0.480316	3.29104e-05	0.000194032	-1.95669	0	0	-2.368	0	0
PAS_chr1-3_0227	C4QVL5	XP_002489569.1	8196459	CAY67288	GAS1	Beta-1,3-glucanosyltransferase, required for cell wall assembly	2.49781	0	0	3.0569	0	4.2039e-45	2.83701	4.97461e-43	4.8171e-41	2.25464	5.12562e-24	2.30424e-22	2.85562	5.34441e-36	3.73737e-34	2.60226	1.4721e-31	8.05812e-30	1.86071	0	0	2.68782	0	0	2.36744	0	0
PAS_chr1-3_0307	C4QVN4	XP_002489588.1	8196477	CAY67307	FAR1	hypothetical protein	-0.457018	0.00141493	0.0040318				0.978686	3.58416e-10	4.62817e-09	-1.07937	2.39173e-08	2.88785e-07				0.654804	1.67313e-05	7.43677e-05	-0.758016	0.000202512	0.0010166
PAS_chr1-3_0253	C4QVP4	XP_002489598.1	8196485	CAY67317		Hypothetical protein	0.33881	2.94884e-06	1.40335e-05	0.831289	3.5261e-14	7.0452e-13	0.635482	2.94036e-08	2.7834e-07	0.52892	2.47396e-06	2.08301e-05	1.0035	6.24251e-17	1.6456e-15	0.972757	5.26701e-20	1.41843e-18				0.604311	2.87132e-08	2.36227e-07	0.3569	0.00187929	0.00728426
PAS_chr1-1_0002	C4QVS9	XP_002489633.1	8196818	CAY67352	PMA1	Plasma membrane H+-ATPase, pumps protons out of the cell	-0.669861	8.15719e-09	5.56524e-08	-0.828758	6.18063e-08	6.79464e-07	-0.543982	0.000250093	0.00104174	-0.793422	3.52202e-07	3.54667e-06	-1.33051	1.61516e-14	3.38847e-13	-1.02816	1.47482e-09	1.36781e-08	-0.574267	7.07348e-11	8.75061e-10	-0.815467	4.67997e-25	1.17232e-23	-0.694983	6.67586e-15	1.33916e-13
PAS_chr1-1_0459	C4QVT1	XP_002489635.1	8197521	CAY67354	DPM1	Dolichol-phosphate mannosyltransferase	0.296064	7.17433e-05	0.00026718	0.489792	3.70015e-06	3.09473e-05	1.03301	7.8402e-28	4.0289e-26	0.317266	0.000630713	0.00286352	0.490216	2.68295e-05	0.000182057	1.18976	3.95166e-43	3.31211e-41				0.370641	1.98897e-05	0.000115641	0.804982	2.40351e-19	6.33596e-18
PAS_chr1-1_0007	C4QVT7	XP_002489641.1	8197524	CAY67360	BER1	SRR1 domain-containing protein	0.486257	0.0010829	0.00318295							0.530629	0.0030318	0.0110858							0.761026	0.00121656	0.00512583	0.740089	0.00113719	0.00448025	1.33411	2.91645e-10	3.84406e-09	-1.08694	1.04695e-07	5.27138e-06
PAS_chr1-1_0023	C4QVV4	XP_002489658.1	8197540	CAY67377	SSS1	SecE/sec61-gamma protein							1.12785	1.37788e-09	1.60997e-08	-0.74879	0.000922078	0.00395457	-0.562211	0.00885721	0.0299705	0.589484	0.00412069	0.0106147							0.899962	1.63157e-09	1.97002e-08
PAS_chr1-1_0028	C4QVV9	XP_002489663.1	8197545	CAY67382	STL1	Glycerol proton symporter of the plasma membrane, subject to glucose-induced inactivation	-0.599109	2.50221e-05	0.000101194				1.16783	2.83103e-17	7.9206e-16	-0.941401	1.39624e-06	1.24206e-05	-0.595525	0.00585044	0.0213302	1.14597	1.47889e-14	2.49087e-13	-1.57825	9.09512e-18	1.94042e-16	-1.05619	5.95505e-11	6.15681e-10				0.771151	3.53092e-08	1.99755e-06
PAS_chr1-1_0072	C4QW09	XP_002489713.1	8197200	CAY67432	FBA1	Fructose 1,6-bisphosphate aldolase, required for glycolysis and gluconeogenesis				-0.87516	2.29198e-06	1.99656e-05	-0.655335	0.000384246	0.00152008				-1.12187	4.77391e-09	6.10067e-08	-0.518121	0.00922606	0.0214905				-0.591918	0.0145846	0.0408874	-1.52897	2.40854e-32	1.20069e-30	0.962392	3.84665e-06	0.000120297
PAS_chr1-1_0085	C4QW22	XP_002489726.1	8197211	CAY67445	YDL218W	Hypothetical protein	1.32157	1.7288e-06	8.52547e-06	2.68057	7.77952e-29	3.23718e-27	2.97513	3.65992e-37	2.9728e-35				2.34515	1.42023e-20	4.70453e-19	3.14333	1.53065e-28	7.00758e-27				2.05877	5.85923e-21	1.18005e-19	3.40402	0	0
PAS_chr1-1_0097	C4QW36	XP_002489740.1	8197223	CAY67459	PCL5	Cyclin, interacts with Pho85p cyclin-dependent kinase (Cdk), induced by Gcn4p at level of transcript	0.595102	0.000400418	0.00128496	0.579172	0.0119679	0.039282	0.784487	0.000664191	0.00246308				1.0521	3.51416e-05	0.000229789	1.6677	2.12496e-08	1.58773e-07	0.425981	0.000168873	0.0008694	1.48507	0	0	2.21456	0	0
PAS_chr1-1_0099	C4QW38	XP_002489742.1	8197225	CAY67461	COR1	Core subunit of the ubiquinol-cytochrome c reductase complex (bc1 complex)	-0.213915	7.30504e-05	0.000271646	-0.567518	6.07743e-13	1.07746e-11	-0.722896	3.47842e-21	1.20809e-19				-0.557246	1.54539e-08	1.87495e-07	-1.20881	2.94338e-24	1.09799e-22				-0.461802	8.69989e-10	8.17238e-09	-0.386902	9.87549e-07	7.94299e-06
PAS_chr1-1_0101	C4QW40	XP_002489744.1	8197227	CAY67463	ART10	Arrestin_N domain-containing protein	2.72499	0	0	2.34774	0	0	1.61092	2.45132e-30	1.5431e-28	2.45463	2.21174e-40	1.98859e-38	2.22864	0	0	1.50041	5.43204e-20	1.45509e-18	1.5922	2.01259e-37	9.74367e-36	1.70871	3.37573e-42	1.29725e-40	0.349648	0.0107977	0.0331097	0.664345	9.82622e-07	3.71993e-05
PAS_chr1-1_0107	C4QW46	XP_002489750.1	8197233	CAY67469	GDH3	NADP(+)-dependent glutamate dehydrogenase	-5.71692	0	0	-4.7492	0	0	-3.70837	0	0	-5.99299	0	0	-5.76724	0	0	-4.31968	0	0	-5.57567	0	0	-5.11126	0	0	-3.62227	0	0
PAS_chr1-1_0109	C4QW48	XP_002489752.1	8197235	CAY67471		Hypothetical protein	-0.800758	1.36419e-14	1.63152e-13	-1.14671	1.64171e-16	3.82685e-15	0.393176	0.00174482	0.00567782	-0.919104	2.79286e-10	4.24835e-09	-1.1926	1.63946e-16	4.25499e-15				-1.31055	2.72811e-25	9.40825e-24	-0.924843	8.24935e-16	1.19013e-14				0.554262	5.24593e-06	0.000158163
PAS_chr1-1_0110	C4QW49	XP_002489753.1	8197236	CAY67472	ISA1	Mitochondrial matrix protein involved in biogenesis of iron-sulfur (Fe/S) cluster of Fe/S proteins	-0.519678	5.01723e-21	9.56884e-20	-1.19045	6.19887e-21	1.80412e-19	-0.407875	5.21409e-06	3.29876e-05	-0.252351	0.00861348	0.0273276	-0.653565	7.97649e-07	7.45113e-06	-1.21598	1.10526e-08	8.61622e-08	-0.871405	5.48034e-16	1.02961e-14	-0.794892	5.185e-18	8.94057e-17	-0.394617	2.40103e-05	0.000146358	0.242985	0.00183102	0.0181838
PAS_chr1-1_0117	C4QW55	XP_002489759.1	8197242	CAY67478	PMC1	Calcium-transporting ATPase	1.95763	0	0	1.88875	6.48419e-39	4.13265e-37	0.896981	2.30859e-10	3.09203e-09	1.86979	5.79017e-42	5.83113e-40	1.70215	1.75556e-30	1.01601e-28	0.626465	3.5506e-05	0.000149131	1.67867	0	0	1.71296	0	0	0.619264	3.41062e-11	4.97753e-10	-0.425317	0.00161097	0.0164824
PAS_chr1-1_0118	C4QW56	XP_002489760.1	8197243	CAY67479		Hypothetical protein	3.78227	0	0	3.66645	0	0	2.71244	0	0	3.99555	0	0	4.21391	0	0	3.93996	0	0	2.00115	0	0	2.41028	0	0	1.16612	6.37187e-28	2.56659e-26
PAS_chr1-1_0122	C4QW61	XP_002489765.1	8197915	CAY67484		Hypothetical protein	-0.58929	1.20054e-05	5.127e-05	-0.85684	4.74576e-07	4.66697e-06	-1.58184	2.02371e-25	9.4365e-24				-0.7007	9.26689e-05	0.000553485	-1.74804	1.02769e-34	6.23547e-33				-0.484515	2.33204e-05	0.000133497	-0.958205	2.52807e-18	6.3014e-17	-0.534909	8.30462e-05	0.0015353
PAS_chr1-1_0124	C4QW63	XP_002489767.1	8197248	CAY67486		Hypothetical protein	-0.499067	5.88918e-05	0.000222947	-1.26404	1.04134e-09	1.37616e-08	-1.32325	2.23775e-14	4.69555e-13				-0.653402	0.000230394	0.00125139	-1.54405	1.26365e-11	1.53343e-10	-0.585289	4.36159e-09	4.55614e-08	-0.785501	2.12048e-17	3.49096e-16	-0.496702	1.5208e-07	1.42593e-06
PAS_chr1-1_0135	C4QW76	XP_002489780.1	8197258	CAY67499		Hypothetical protein	0.646331	0.000126668	0.000451362	2.37584	4.13163e-32	2.08027e-30	4.91611	0	0				1.172	1.56908e-06	1.39335e-05	5.51888	0	0	0.800981	1.02676e-09	1.15139e-08	2.37723	0	0	2.88552	0	0
PAS_chr1-1_0141	C4QW82	XP_002489786.1	8197264	CAY67505	YBL029W	Non-essential protein of unknown function	-0.84378	1.69334e-05	7.09907e-05				-1.34789	2.23628e-13	4.26586e-12	-0.75449	4.83628e-05	0.000308237				-0.872317	3.14964e-06	1.64029e-05	-0.678195	1.33765e-05	8.41885e-05	-0.583637	0.00010895	0.000542595	-1.32992	1.70532e-17	3.86769e-16
PAS_chr1-1_0149	C4QW90	XP_002489794.1	8196653	CAY67513	HOT1	Hypothetical protein	-1.07141	5.43258e-14	6.27363e-13	-0.414782	0.0155541	0.0486429	1.64688	2.61869e-30	1.60826e-28	-0.680196	8.87974e-05	0.000518671				1.49756	9.26304e-32	5.12623e-30	-1.01242	1.57319e-06	1.15974e-05	-0.428833	0.0111893	0.0325091	1.058	6.8381e-14	1.22092e-12	0.596836	1.80425e-05	0.000451523
PAS_chr1-1_0158	C4QW99	XP_002489803.1	8196662	CAY67522	ATO1	Putative transmembrane protein involved in export of ammonia, a starvation signal	1.77937	2.60565e-34	8.51913e-33	0.808686	7.94295e-06	6.19083e-05	1.17793	1.40814e-11	2.22301e-10	2.45842	5.32764e-25	2.5793e-23	0.90715	3.21561e-07	3.25766e-06	1.73598	1.19729e-22	4.0197e-21	1.02536	1.73921e-09	1.90368e-08	0.614466	0.000744844	0.00305896	0.643467	0.000520699	0.00233042
PAS_chr1-1_0165	C4QWA7	XP_002489811.1	8196669	CAY67530	SKO1	Hypothetical protein	1.39643	9.13175e-22	1.81017e-20	1.42068	1.70523e-18	4.44861e-17	1.20574	1.83536e-18	5.53466e-17	1.26342	7.2845e-19	2.26404e-17	1.66365	3.22352e-29	1.80338e-27	1.26604	3.40943e-15	6.1321e-14	-0.638913	4.19107e-06	2.86712e-05	-0.405	0.000142506	0.000692586	-0.393958	0.000272263	0.00130806	1.48126	6.66515e-29	4.79414e-26
PAS_chr1-1_0170	C4QWB2	XP_002489816.1	8196674	CAY67535	FRQ1	N-myristoylated calcium-binding protein that may have a role in intracellular signaling	1.30113	4.90884e-27	1.21754e-25	1.31261	5.95351e-14	1.15292e-12	0.637889	0.000331552	0.00133362	1.53294	1.30961e-18	3.97221e-17	1.76654	6.58856e-24	2.69702e-22	0.972224	5.22833e-08	3.6825e-07	0.966366	1.02247e-11	1.37283e-10	1.20264	5.49242e-31	1.7284e-29	0.552446	1.05278e-06	8.37404e-06
PAS_chr1-1_0171	C4QWB3	XP_002489817.1	8196675	CAY67536	MTH1	Negative regulator of the glucose-sensing signal transduction pathway	0.868009	3.90953e-08	2.46364e-07	0.600509	0.00698952	0.0252093				1.15025	1.71364e-07	1.80129e-06	1.10323	3.8629e-07	3.86674e-06	0.580743	0.0154952	0.0336208	0.302248	0.0114302	0.03596
PAS_chr1-1_0172	C4QWB4	XP_002489818.1	8196676	CAY67537		Hypothetical protein	-0.478114	0.0153131	0.0341308	-1.14558	0.0128298	0.0414888	-1.18596	9.67684e-06	5.73324e-05							-1.18843	0.000140709	0.000513115	-0.525821	3.37812e-06	2.34605e-05	-0.764459	1.12686e-15	1.60729e-14	-0.324479	0.00241632	0.00913187
PAS_chr1-1_0173	C4QWB5	XP_002489819.1	8196677	CAY67538		Hypothetical protein							1.01859	0.00101895	0.00355362							1.18289	5.48152e-05	0.000220663
PAS_chr1-1_0174	C4QWB6	XP_002489820.1	8196678	CAY67539	PIM1	ATP-dependent Lon protease involved in degradation of misfolded proteins in mitochondria	-0.496297	9.814e-06	4.25978e-05							-0.62554	9.85701e-05	0.0005685	-0.532373	0.00132095	0.00584445				-0.967562	4.88996e-07	3.88343e-06	-0.858779	1.27624e-05	7.64077e-05	-1.0144	7.69457e-08	7.55208e-07
PAS_chr1-1_0175	C4QWB7	XP_002489821.1	8196679	CAY67540		Hypothetical protein	0.995627	1.87613e-15	2.40978e-14	1.0726	3.04752e-14	6.13771e-13	0.57873	0.000428406	0.00167115	0.979408	6.19055e-14	1.31517e-12	1.03212	1.49019e-11	2.46813e-10	0.811654	2.03656e-09	1.85129e-08	0.802704	4.70305e-08	4.28983e-07	1.1442	1.40662e-17	2.36078e-16	0.906166	1.7934e-08	1.91714e-07
PAS_chr1-1_0198	C4QWE1	XP_002489845.1	8196701	CAY67564		Hypothetical protein	0.73747	2.90021e-09	2.07128e-08	1.47607	1.53629e-24	5.60522e-23	1.22967	2.18668e-28	1.15204e-26				1.07738	8.29525e-07	7.73455e-06	1.09302	7.71956e-13	1.10129e-11	0.503352	0.000279308	0.00135614	1.70644	1.12104e-44	4.6383e-43	0.663911	5.15128e-11	7.41049e-10
PAS_chr1-1_0210	C4QWF6	XP_002489860.1	8196713	CAY67579		Hypothetical protein	0.872124	4.76955e-07	2.5602e-06	1.82519	2.4364e-16	5.55081e-15	3.48093	7.58062e-30	4.38805e-28				1.23132	2.58982e-07	2.66117e-06	4.61652	0	0	0.577331	0.0138835	0.0421357	1.27825	2.1764e-10	2.16565e-09
PAS_chr1-1_0217	C4QWG4	XP_002489868.1	8196720	CAY67587	QCR6	Hypothetical protein				-0.764916	0.000121242	0.000747325	-1.00151	2.5272e-09	2.80949e-08				-0.414419	0.010365	0.034274	-1.29514	3.30033e-11	3.77738e-10	-0.370744	3.76311e-05	0.000219297	-0.562995	1.76834e-13	2.18761e-12	-0.408572	2.49259e-07	2.25318e-06
PAS_chr1-1_0221	C4QWG8	XP_002489872.1	8196724	CAY67591	MUP3	Low affinity methionine permease, similar to Mup1p	1.51042	1.6472e-35	5.64196e-34	0.839185	8.09676e-10	1.09003e-08	-0.516177	0.000528281	0.00200938	0.548014	0.00587793	0.0195866				-0.621391	4.81692e-05	0.000196899	0.884941	3.36903e-11	4.3163e-10				-0.826904	5.39534e-09	6.13217e-08
PAS_chr1-1_0226	C4QWH2	XP_002489876.1	8196728	CAY67595	PRB1	Vacuolar proteinase B (yscB), a serine protease of the subtilisin family	0.932915	6.32995e-22	1.26977e-20	1.26493	1.43155e-19	3.96036e-18	1.04255	9.39765e-20	3.09324e-18	0.734039	5.06507e-07	4.94237e-06	1.36305	8.84641e-29	4.78943e-27	1.47118	8.6422e-22	2.78988e-20				0.824189	2.62726e-16	3.96056e-15	0.399487	5.22324e-05	0.000291791
PAS_chr1-1_0486	C4QWI6	XP_002489890.1	8196742	CAY67609	OPI10	hypothetical protein	-0.981431	5.35216e-15	6.63747e-14	-0.55302	0.00143831	0.00660757	0.516218	0.00163706	0.00537784	-0.850755	1.387e-06	1.23602e-05				1.03365	2.06429e-08	1.54699e-07	-0.505501	0.00368512	0.0135534				0.879741	7.65535e-11	1.08577e-09
PAS_chr1-1_0252	C4QWJ9	XP_002489903.1	8196754	CAY67622		Hypothetical protein	0.872572	1.15299e-17	1.73812e-16	0.795169	2.53562e-08	2.89498e-07	0.687703	9.39025e-07	6.98512e-06	0.691082	8.61941e-05	0.000505224	1.14479	1.2082e-16	3.15196e-15	1.08969	9.92822e-13	1.38885e-11	0.386614	0.00388941	0.0141702	0.641777	1.77431e-06	1.17086e-05
PAS_chr1-1_0257	C4QWK4	XP_002489908.1	8196759	CAY67627		Hypothetical protein	0.502049	1.52723e-09	1.12751e-08				-0.35873	0.000478645	0.00184286	0.808676	1.98976e-12	3.64307e-11	0.569487	0.000348312	0.00179872				-0.356645	0.0143448	0.0433009	-0.751118	6.72986e-14	8.6441e-13	-1.26612	2.8026e-45	1.77965e-43	0.469112	2.15562e-06	7.20158e-05
PAS_chr1-1_0266	C4QWL4	XP_002489918.1	8196768	CAY67637	VSB1	Putative protein of unknown function	-1.17834	2.72607e-21	5.29952e-20	-1.20407	4.82178e-12	7.7813e-11	-0.747387	7.79863e-06	4.74322e-05	-1.37581	2.24614e-14	4.8747e-13	-1.5436	1.17485e-18	3.43916e-17	-1.01197	1.24769e-08	9.6223e-08	-0.950261	1.49196e-14	2.52081e-13	-1.12103	6.86374e-27	1.84807e-25	-0.640014	7.77011e-10	9.65988e-09
PAS_chr1-1_0281	C4QWN2	XP_002489936.1	8196782	CAY67655	ARR3	Arsenite transporter of the plasma membrane, required for resistance to arsenic compounds	0.915315	1.28709e-07	7.54426e-07	1.54719	8.26236e-18	2.04931e-16	1.65299	2.93646e-21	1.02694e-19	0.677582	0.000596814	0.00272188	1.47189	2.51126e-15	5.73269e-14	1.57072	1.7828e-19	4.67613e-18	0.888645	7.14876e-05	0.000396847	1.52254	9.74299e-18	1.64617e-16	1.98864	6.71792e-30	2.94128e-28
PAS_chr1-1_0284	C4QWN5	XP_002489939.1	8196785	CAY67658	THI73	Putative plasma membrane permease proposed to be involved in carboxylic acid uptake	1.68786	8.54466e-34	2.77564e-32	1.52956	6.35958e-15	1.35108e-13	2.22889	8.98057e-40	7.79762e-38	1.49603	8.69804e-17	2.4063e-15	1.52987	5.18224e-16	1.27905e-14	2.3196	0	1.26117e-44	1.27702	3.10937e-10	3.66644e-09	1.50586	1.16761e-16	1.79784e-15	1.65935	6.65418e-19	1.727e-17
PAS_chr1-1_0287	C4QWN9	XP_002489943.1	8196788	CAY67662	DAL5	Allantoin permease	-0.859979	1.16115e-13	1.31676e-12	-0.617242	3.32737e-05	0.000226702				-1.22663	1.87132e-14	4.11446e-13	-1.08086	8.2135e-12	1.38311e-10				-1.07659	8.6188e-17	1.72891e-15	-0.894859	1.2672e-16	1.94522e-15	-0.385476	0.000307976	0.00146565
PAS_chr1-1_0308	C4QWR2	XP_002489966.1	8196575	CAY67685	YDL186W	Hypothetical protein							0.953635	3.54915e-06	2.33032e-05							1.01622	1.33765e-07	8.91155e-07	-1.12936	1.67575e-06	1.22637e-05	-0.827516	0.000376393	0.00167064				0.883514	2.29571e-05	0.000540135
PAS_chr1-1_0313	C4QWR7	XP_002489971.1	8196580	CAY67690	LYS21	Homocitrate synthase isozyme, catalyzes the condensation of acetyl-CoA and alpha-ketoglutarate				-0.284277	0.00103387	0.00496712	-0.689866	1.20217e-15	2.95323e-14				-0.272292	0.00435117	0.016681	-1.09689	1.56619e-14	2.62911e-13				-0.428904	2.5927e-07	1.90295e-06	-0.457797	4.83047e-08	4.90351e-07
PAS_chr1-1_0319	C4QWS2	XP_002489976.1	8196585	CAY67695		Fructose 1,6-bisphosphate aldolase, required for glycolysis and gluconeogenesis	-0.720204	4.31983e-08	2.69959e-07				0.373836	0.0191899	0.0430279	-1.25371	6.639e-10	9.68909e-09	-0.806213	1.36455e-05	0.000100337				-0.818134	5.20526e-05	0.000295807	-0.575877	0.00164272	0.0061817
PAS_chr1-1_0320	C4QWS3	XP_002489977.1	8196586	CAY67696	YNL144C	Putative protein of unknown function	-0.565752	2.46348e-05	9.97075e-05				-0.489572	0.00611633	0.0164014	-0.613902	0.000877766	0.00378806	-0.615508	0.00104008	0.00475638	-0.600356	0.00158519	0.00456957	-0.807631	2.14449e-15	3.85625e-14	-0.925167	1.0767e-22	2.38819e-21	-1.08849	3.61477e-27	1.41088e-25
PAS_chr1-1_0322	C4QWS4	XP_002489978.1	8196587	CAY67697	QCR7	Subunit 7 of the ubiquinol cytochrome-c reductase complex				-0.67494	1.41603e-06	1.28002e-05	-0.893373	2.44724e-11	3.71214e-10				-0.400936	0.00325179	0.0129327	-1.0012	1.46658e-11	1.76692e-10				-0.491505	4.74832e-10	4.58882e-09	-0.453257	5.31739e-08	5.36534e-07
PAS_chr1-1_0333	C4QWT7	XP_002489991.1	8196598	CAY67710		Hypothetical protein	-1.84194	1.97968e-20	3.61149e-19	-2.68288	1.67089e-21	5.03767e-20	-0.71253	0.0012756	0.0043317	-1.77601	7.14534e-12	1.24919e-10	-2.57145	6.30415e-22	2.26724e-20	-0.675786	0.00244175	0.00669025	-1.20737	3.27009e-10	3.84694e-09	-2.55605	1.19033e-32	3.89177e-31	-1.79953	1.29382e-19	3.52129e-18	0.796219	0.000826675	0.00977068
PAS_chr1-1_0334	C4QWT8	XP_002489992.1	8196599	CAY67711		Hypothetical protein	-1.04871	3.30059e-06	1.55313e-05	-1.60538	5.31781e-07	5.20918e-06				-0.95557	0.00163411	0.00652479	-1.2329	4.7934e-05	0.000303582				-1.21659	6.52781e-10	7.46989e-09	-1.60611	1.70532e-16	2.6019e-15	-0.699171	6.96535e-05	0.000377915	0.942102	0.00123896	0.0135318
PAS_chr1-1_0341	C4QWU6	XP_002490000.1	8196606	CAY67719	LYP1	Lysine permease				-0.490566	1.0517e-05	7.96286e-05	-0.979233	9.91026e-19	3.04318e-17				-0.483274	0.000241904	0.00130826	-1.4058	5.7669e-26	2.40018e-24				-0.670079	1.45676e-07	1.09475e-06	-0.643418	1.30595e-09	1.59212e-08
PAS_chr1-1_0342	C4QWU7	XP_002490001.1	8196607	CAY67720		Hypothetical protein				-2.55807	0.00407403	0.0161772
PAS_chr1-1_0346	C4QWU9	XP_002490003.1	8196609	CAY67722	GIP3	Glc7-interacting protein whose overexpression relocalizes Glc7p from the nucleus	-0.254266	0.0222505	0.0470917				-0.609754	0.000213911	0.000915255				-0.562959	0.000414428	0.0021056	-1.04035	1.67949e-11	1.9901e-10				-0.3676	1.97011e-05	0.000114676	-0.663269	3.4768e-13	5.93413e-12
PAS_chr1-1_0352	C4QWV5	XP_002490009.1	8196615	CAY67728		Hypothetical protein										-1.00894	5.39362e-05	0.000339461	-1.11043	2.81645e-06	2.38334e-05				-0.357442	0.0117576	0.0367244
PAS_chr1-1_0354	C4QWV7	XP_002490011.1	8196617	CAY67730	DAL5	Allantoin permease	0.747296	3.37135e-05	0.000132927				1.25131	2.18779e-09	2.45383e-08							0.57105	0.0116483	0.02627							1.1893	2.18778e-05	0.000134171
PAS_chr1-1_0370	C4QWX4	XP_002490028.1	8196632	CAY67747		Hypothetical protein	-0.579902	0.000677887	0.00207361	-0.363825	0.0109613	0.0365015	-0.798783	5.21014e-08	4.75331e-07	-0.510188	0.000695127	0.00311385	-0.490043	0.00441709	0.0168823	-1.32748	5.3821e-12	6.82727e-11				-0.230527	0.0123013	0.0354129				-0.573088	5.87003e-06	0.000173856
PAS_chr1-1_0378	C4QWY3	XP_002490037.1	8196640	CAY67756	ATO2	Putative transmembrane protein involved in export of ammonia	-0.764544	0.0036355	0.00944574				1.24513	1.26089e-06	9.09723e-06	-1.60588	2.0546e-05	0.000141711				1.108	1.8194e-06	9.87341e-06	-1.84451	9.55272e-08	8.22187e-07	-1.32679	3.8807e-05	0.000211008				1.2814	1.34104e-06	4.78873e-05
PAS_chr1-1_0379	C4QWY4	XP_002490038.1	8196641	CAY67757	MKC7	GPI-anchored aspartyl protease (yapsin) involved in protein processing	0.491191	7.54515e-06	3.35599e-05	0.66011	9.19748e-05	0.000581775	1.25555	7.81577e-15	1.7416e-13				0.523356	0.0026372	0.0108041	1.24028	1.01062e-14	1.755e-13				0.388155	0.0137261	0.0388918	0.699995	6.58688e-06	4.4959e-05
PAS_chr1-1_0381	C4QWY5	XP_002490039.1	8196642	CAY67758	HAC1	bZIP transcription factor (ATF/CREB1 homolog) that regulates the unfolded protein response	1.06118	3.334e-08	2.13029e-07	2.68751	0	0	2.5965	0	0	1.35387	1.41601e-12	2.67026e-11	2.57188	1.24631e-23	5.06063e-22	3.46083	0	0	1.09839	2.28927e-14	3.82939e-13	2.04789	0	0	1.63784	6.81314e-36	3.98886e-34	0.729624	1.68357e-06	5.88666e-05
PAS_chr1-1_0388	C4QWZ2	XP_002490046.1	8197579	CAY67765		Hypothetical protein	-1.49363	5.56146e-12	5.40578e-11	-1.14661	1.93377e-09	2.47748e-08	-1.9509	7.2962e-27	3.56735e-25	-1.49365	1.10058e-15	2.71638e-14	-1.30485	5.65715e-07	5.4138e-06	-1.89469	1.95892e-25	7.82948e-24	-1.12557	8.9045e-09	8.86051e-08	-1.41639	9.50485e-15	1.2796e-13	-1.87619	7.09698e-22	2.08967e-20
PAS_chr1-1_0393	C4QWZ7	XP_002490051.1	8196523	CAY67770	CHS1	Chitin synthase I	1.71055	0	0	1.67549	0	0	0.762686	4.18026e-12	6.92493e-11	1.59961	0	0	1.60859	0	0	0.708918	1.68602e-07	1.09558e-06	1.24856	6.12037e-35	2.75143e-33	1.47029	3.16693e-43	1.25318e-41	0.443094	8.53314e-05	0.000456582
PAS_chr1-1_0397	C4QX01	XP_002490055.1	8196527	CAY67774	HIS2	Histidinolphosphatase, catalyzes the eighth step in histidine biosynthesis	1.13283	0	0	0.757399	2.20298e-15	4.80174e-14				1.38094	1.4013e-45	7.84727e-44	0.932066	1.79584e-22	6.64858e-21	-0.205223	0.0208767	0.0431766	1.46717	0	0	1.21323	0	1.4013e-45				-0.403749	1.35953e-06	4.82057e-05
PAS_chr1-1_0398	C4QX02	XP_002490056.1	8196528	CAY67775	PDR5	Plasma membrane ATP binding cassette (ABC) transporter	1.76438	0	0	1.72019	2.24208e-44	1.67035e-42	1.45555	1.3291e-34	9.9901e-33	1.70412	6.835e-35	4.98757e-33	1.46791	9.52798e-27	4.61283e-25	1.17039	2.05585e-22	6.85645e-21	1.2519	5.20663e-21	1.39443e-19	1.10533	4.70752e-27	1.28121e-25	0.63533	1.14565e-09	1.40691e-08
PAS_chr1-1_0407	C4QX11	XP_002490065.1	8196537	CAY67784	RGI2	Putative protein of unknown function																0.556728	0.000708415	0.00221596	-2.22724	1.36801e-07	1.15376e-06	-2.53138	3.64593e-09	3.22623e-08	-2.93368	3.25425e-12	5.12036e-11	2.90377	1.43234e-35	1.44237e-32
PAS_chr1-1_0418	C4QX23	XP_002490077.1	8196548	CAY67796	ATO2	Acetate transporter required for normal sporulation	0.774928	0.00519286	0.0130234				1.37108	7.0233e-05	0.000342063							1.5828	1.08773e-06	6.07299e-06
PAS_chr1-1_0419	C4QX24	XP_002490078.1	8196549	CAY67797	EHT1	Acyl-coenzymeA:ethanol O-acyltransferase	-0.978921	4.60178e-37	1.67898e-35	-0.643798	2.24769e-08	2.57793e-07	-0.969273	8.43519e-18	2.41362e-16	-1.18642	7.34458e-20	2.55034e-18	-0.808431	6.12218e-12	1.03789e-10	-1.10608	6.42427e-23	2.18599e-21	-1.0021	4.42229e-20	1.13603e-18	-0.726363	2.96172e-12	3.32863e-11	-1.09167	4.55964e-25	1.60544e-23	0.375887	0.000436483	0.00590777
PAS_chr1-1_0420	C4QX25	XP_002490079.1	8196550	CAY67798	CHO1	Phosphatidylserine synthase, functions in phospholipid biosynthesis	-0.85047	3.54809e-42	1.58083e-40	-0.38365	0.00371031	0.0149451				-1.14168	9.16761e-27	4.75865e-25	-0.78135	9.87297e-15	2.12438e-13	-0.387438	2.88115e-05	0.00012317	-0.675786	9.34285e-13	1.35957e-11	-0.322171	0.000568563	0.00241988	-0.230751	0.0123656	0.0370819
PAS_chr1-1_0422	C4QX27	XP_002490081.1	8196552	CAY67800		Hypothetical protein	-1.94078	0	0	-2.91612	0	0	-2.5254	0	0	-1.98338	1.00691e-24	4.78281e-23	-2.88235	0	0	-2.44757	0	0	-2.05403	0	0	-3.13969	0	0	-2.61431	0	0	0.606915	2.13158e-05	0.000511072
PAS_chr1-1_0428	C4QX33	XP_002490087.1	8196558	CAY67806	ENA2	P-type ATPase sodium pump, involved in Na+ and Li+ efflux to allow salt tolerance	2.61091	0	0	2.91486	0	0	2.61536	0	0	2.39934	0	0	2.58716	0	0	2.35532	0	0	2.0049	0	0	2.43566	0	0	2.15008	0	0
PAS_chr1-1_0433	C4QX37	XP_002490091.1	8196562	CAY67810	PRX1	Mitochondrial peroxiredoxin (1-Cys Prx) with thioredoxin peroxidase activity	1.41601	2.56562e-05	0.000103509	1.86215	1.16891e-13	2.20429e-12	1.18924	1.13904e-06	8.31336e-06	0.9652	0.000687795	0.00308649	1.58964	0.000946432	0.00438389	1.15684	0.0171124	0.0364544	0.782487	3.78709e-13	5.72612e-12	1.67943	0	0	0.52655	1.42181e-05	9.09635e-05	0.697846	0.00598197	0.045939
PAS_chr1-1_0440	C4QX44	XP_002490098.1	8196569	CAY67817		Hypothetical protein	0.664785	1.42907e-12	1.48053e-11	0.695974	3.30082e-06	2.80259e-05				0.710772	1.23458e-05	9.08786e-05	1.24375	3.99259e-16	1.00013e-14	0.529924	0.000194293	0.000686637	0.301411	0.0064589	0.0220778	0.552485	1.05982e-08	9.07517e-08
PAS_chr1-1_0447	C4QX51	XP_002490105.1	8196649	CAY67824	LYS1	Saccharopine dehydrogenase (NAD+, L-lysine-forming)										0.246731	0.0143575	0.0415939	0.519671	0.00760408	0.0265142	0.527932	0.011367	0.0257162				0.704848	3.92714e-15	5.4173e-14	1.05574	4.47179e-19	1.1666e-17
PAS_chr1-1_0448	C4QX52	XP_002490106.1	8197890	CAY67825	PDX3	Pyridoxine (pyridoxamine) phosphate oxidase, has homologs in E. coli and Myxococcus xanthus				-1.07929	4.63e-22	1.46617e-20	-1.52188	0	5.60519e-45				-0.856361	2.15113e-14	4.45719e-13	-1.46379	9.774e-38	6.47656e-36				-1.01305	8.60541e-16	1.23795e-14	-1.40962	3.6357e-30	1.67943e-28
PAS_chr1-4_0006	C4QX66	XP_002490120.1	8196846	CAY67839	FMO6	mitochondrial inner membrane protein	1.13217	3.46014e-09	2.44689e-08	1.54878	3.30274e-37	2.07866e-35	0.380421	0.000668091	0.00247572				0.941251	7.1891e-05	0.000439286	0.307842	0.00345719	0.00911062	0.881185	1.19036e-08	1.16152e-07	1.81915	0	0
PAS_chr1-4_0039	C4QX97	XP_002490151.1	8196876	CAY67870		Hypothetical protein				-0.600791	8.32567e-06	6.43929e-05	-0.696544	4.68792e-07	3.6489e-06				-0.364751	0.00671247	0.023885	-1.03279	3.86291e-10	3.93003e-09				-0.533926	3.97954e-09	3.51526e-08	-0.315388	0.000364279	0.00169828
PAS_chr1-4_0040	C4QX98	XP_002490152.1	8196877	CAY67871	FTR1	High affinity iron permease involved in the transport of iron across the plasma membrane	-0.934298	5.90141e-08	3.6104e-07	-1.35267	1.29717e-09	1.68766e-08				-1.60446	4.61358e-09	6.08099e-08	-1.87384	3.42001e-15	7.7533e-14				0.223174	0.0138129	0.0419722	-0.971259	6.79885e-25	1.66986e-23	-0.34587	0.00398222	0.0139384
PAS_chr1-4_0043	C4QXA1	XP_002490155.1	8196880	CAY67874	SBA1	Co-chaperone that binds to and regulates Hsp90 family chaperones	-1.15555	1.17351e-37	4.34459e-36	-1.12595	7.07586e-23	2.29851e-21	0.598134	1.75508e-08	1.72292e-07	-1.07519	3.54033e-11	5.80638e-10	-0.999185	2.10339e-15	4.88045e-14	0.627443	8.84663e-09	7.09421e-08	-0.923871	3.55922e-24	1.17129e-22	-1.01596	5.70013e-27	1.54302e-25	0.498478	1.38632e-06	1.09065e-05
PAS_chr1-4_0044	C4QXA2	XP_002490156.1	8196881	CAY67875	YLR224W	Hypothetical protein	-0.664986	1.69958e-10	1.38469e-09				0.81885	1.72663e-08	1.6983e-07	-1.14819	1.81483e-12	3.34777e-11	-0.773974	8.68322e-07	8.06642e-06	0.707228	3.99969e-06	2.02458e-05	-0.644165	6.0528e-09	6.19428e-08				0.464362	3.21469e-06	2.32223e-05
PAS_chr1-4_0046	C4QXA4	XP_002490158.1	8196883	CAY67877		Hypothetical protein	-2.13053	2.94209e-06	1.40279e-05	-2.49826	5.704e-05	0.000373467	-1.88216	0.000810649	0.00290959	-2.09728	0.000488593	0.00228418	-3.15967	1.16879e-05	8.70543e-05	-1.64327	0.00181207	0.0051296	-1.30436	0.00134484	0.00560536	-3.36392	2.26517e-09	2.05128e-08	-1.54066	0.000216017	0.00105596
PAS_chr1-4_0047	C4QXA5	XP_002490159.1	8196884	CAY67878	PFK2	Beta subunit of heterooctameric phosphofructokinase involved in glycolysis	-0.929109	8.54724e-15	1.0345e-13	-1.14155	1.83173e-12	3.08454e-11	-1.05022	4.58544e-11	6.73244e-10	-1.2124	9.61556e-12	1.65857e-10	-1.54146	4.86906e-20	1.55163e-18	-1.24524	1.32141e-13	2.0539e-12	-0.59247	1.27101e-05	8.01946e-05	-1.1076	3.25552e-17	5.20367e-16	-1.38931	4.59164e-09	5.30251e-08	0.653946	0.000488032	0.0064225
PAS_chr1-4_0054	C4QXB2	XP_002490166.1	8197274	CAY67885	CLN3	G1 cyclin involved in cell cycle progression	-1.10537	2.69505e-19	4.50816e-18	-0.569244	0.000749803	0.00380954	-0.461509	0.0046078	0.0129927	-1.4261	9.61873e-12	1.65857e-10	-0.896421	1.4915e-06	1.3315e-05				-1.36376	8.21885e-39	4.22264e-37	-0.768654	9.66871e-16	1.38695e-14	-0.563282	6.58544e-10	8.26875e-09
PAS_chr1-4_0058	C4QXB5	XP_002490169.1	8197277	CAY67888	CIR2	Mitochondrial protein with similarity to flavoprotein-type oxidoreductases	-0.345711	3.64428e-08	2.31095e-07	-0.970404	1.15307e-29	5.13779e-28	-0.607147	2.21433e-13	4.24007e-12				-0.881364	2.62689e-11	4.29428e-10	-1.8005	9.20472e-11	1.01143e-09	-0.409335	1.30115e-05	8.19939e-05	-0.812555	3.40687e-21	6.97301e-20	-0.351151	8.78161e-05	0.000465916
PAS_chr1-4_0059	C4QXB6	XP_002490170.1	8197278	CAY67889	NRD1	RNA-binding protein that interacts with the C-terminal domain of the RNA polymerase II large subunit	-0.77461	1.30641e-19	2.27604e-18	-0.391215	0.000103951	0.000650985	0.955741	6.35159e-19	1.97448e-17	-1.32899	8.64316e-31	5.43979e-29	-1.0335	2.50478e-18	7.16566e-17	0.940381	4.46202e-24	1.65226e-22	-1.48468	1.4013e-45	7.84727e-44	-0.866401	2.78612e-21	5.74923e-20	0.276236	0.0019507	0.00752628	0.53834	3.91163e-10	3.1262e-08
PAS_chr1-4_0070	C4QXC6	XP_002490180.1	8197287	CAY67899		Hypothetical protein	-1.43339	1.39923e-11	1.30465e-10	-1.64403	1.055e-09	1.39055e-08				-1.52027	2.47866e-05	0.000168878	-1.44753	2.0737e-05	0.000145015				-1.16191	7.09273e-09	7.19998e-08	-1.03631	3.34937e-08	2.73324e-07
PAS_chr1-4_0072	C4QXC8	XP_002490182.1	8197289	CAY67901	AHA1	Co-chaperone that binds to Hsp82p and activates its ATPase activity	-1.67524	0	0	-0.907199	2.70057e-15	5.81084e-14	0.462238	0.000141637	0.000642019	-1.59041	5.84873e-19	1.88772e-17	-0.989664	6.01481e-16	1.47012e-14	0.60313	4.59895e-08	3.2945e-07	-1.54083	6.30584e-44	3.97128e-42	-1.02219	2.07199e-26	5.49077e-25	0.434977	0.000102543	0.000537815
PAS_chr1-4_0078	C4QXD4	XP_002490188.1	8197295	CAY67907	QDR3	Multidrug transporter of the major facilitator superfamily	-1.26419	0	0	-1.44629	1.46313e-35	8.56613e-34	-1.05748	7.77557e-25	3.43489e-23	-1.65592	0	0	-2.0814	0	0	-1.64621	0	0	-1.46936	6.61779e-30	2.70899e-28	-1.4117	2.39016e-38	8.59604e-37	-1.00894	3.35019e-20	9.47653e-19
PAS_chr1-4_0079	C4QXD5	XP_002490189.1	8197296	CAY67908	CST26	Protein of unknown function, affects chromosome stability when overexpressed	-1.28899	1.98198e-40	8.11325e-39	-1.13035	8.83464e-16	1.98582e-14	-0.822324	2.41291e-10	3.21466e-09	-1.16024	1.61053e-18	4.77002e-17	-1.23968	3.82374e-16	9.62626e-15	-0.783284	1.94183e-07	1.24267e-06	-0.833111	4.49814e-11	5.67623e-10	-0.854952	8.74441e-13	1.0311e-11	-0.87134	1.89683e-12	3.04157e-11
PAS_chr1-4_0082	C4QXD8	XP_002490192.1	8197299	CAY67911	YBR056W	Putative cytoplasmic protein of unknown function	1.3832	4.67366e-31	1.41758e-29	1.14269	7.59203e-13	1.34126e-11	0.746603	7.45679e-07	5.63004e-06	1.44046	3.73914e-20	1.3074e-18	1.60175	2.65366e-20	8.6201e-19	1.13566	1.29243e-09	1.20979e-08	0.549599	0.000140105	0.000731771	0.63162	2.11173e-05	0.000122213	0.374647	0.0119805	0.036056
PAS_chr1-4_0083	C4QXD9	XP_002490193.1	8197300	CAY67912	BNA2	Putative tryptophan 2,3-dioxygenase or indoleamine 2,3-dioxygenase	-0.405566	2.26567e-07	1.28465e-06	-0.811494	2.55306e-12	4.24247e-11	-0.704197	3.38647e-09	3.69941e-08	-0.425493	0.000272338	0.00137397	-0.387331	0.0019746	0.00834068	-0.566432	3.60784e-06	1.84833e-05	-1.07528	7.43858e-23	2.16493e-21	-1.30985	2.66527e-38	9.51748e-37	-1.22505	3.9947e-32	1.95275e-30	0.75735	2.2828e-11	2.34569e-09
PAS_chr1-4_0090	C4QXE6	XP_002490200.1	8197307	CAY67919	TPO3	Polyamine transport protein specific for spermine	-2.24582	1.11503e-29	3.15403e-28	-1.98456	1.00967e-21	3.13809e-20	-2.14557	9.97458e-26	4.69458e-24	-2.12246	1.78564e-21	6.86314e-20	-1.99981	3.43806e-17	9.30679e-16	-2.20799	2.06672e-20	5.71867e-19	-2.32215	0	0	-2.22584	0	0	-2.39257	0	0
PAS_chr1-4_0097	C4QXF4	XP_002490208.1	8197314	CAY67927		Hypothetical protein							0.861812	0.00902783	0.0227548							1.00787	7.6678e-05	0.000297956							1.02793	0.00267904	0.00999924
PAS_chr1-4_0109	C4QXG5	XP_002490219.1	8197325	CAY67938	NFU1	Protein involved in iron metabolism in mitochondria	-0.769139	5.58723e-11	4.84194e-10	-1.15983	1.12741e-12	1.93738e-11	-0.72121	3.51605e-05	0.000185412	-0.628724	5.87982e-05	0.000364144	-0.65119	4.68815e-05	0.000297665	-0.916688	0.00130791	0.00384957	-1.0305	3.54336e-14	5.79247e-13	-1.0745	8.81608e-18	1.49458e-16	-0.705075	6.63785e-09	7.46017e-08
PAS_chr1-4_0111	C4QXG7	XP_002490221.1	8197327	CAY67940		Hypothetical protein							1.92201	0.00104292	0.00362852							1.78508	0.00130338	0.00384073
PAS_chr1-4_0130	C4QXI5	XP_002490239.1	8197345	CAY67958	HSP82	Heat shock protein Hsp82	-1.95585	1.81925e-39	6.93932e-38	-1.13585	1.73329e-12	2.92856e-11	0.722389	8.07367e-06	4.88103e-05	-1.85823	7.60034e-20	2.62107e-18	-1.35408	4.76956e-14	9.68335e-13	0.655835	8.63752e-05	0.000331346	-1.58839	2.45227e-43	1.48832e-41	-1.21455	4.4545e-32	1.42856e-30	0.685445	3.82351e-10	4.92363e-09
PAS_chr1-4_0157	C4QXL4	XP_002490268.1	8197141	CAY67987	HSP10	Hypothetical protein	0.790503	1.4186e-15	1.84089e-14	0.650633	4.58822e-05	0.00030357				0.685475	1.87561e-05	0.000131345	1.09509	2.17403e-14	4.48616e-13				0.578047	7.06702e-05	0.000393611	0.496788	0.00040997	0.00180437
PAS_chr1-4_0163	C4QXM0	XP_002490274.1	8197147	CAY67993		Putative protein of unknown function	-0.953495	1.56256e-19	2.69435e-18	-1.24021	6.25804e-18	1.57546e-16				-0.630481	2.49372e-06	2.09614e-05	-0.922132	1.67619e-11	2.75805e-10				-0.600996	6.27913e-08	5.58576e-07	-1.05057	1.49291e-30	4.66882e-29
PAS_chr1-4_0695	C4QXM1	XP_002490275.1	8197148	CAY67994	RKM3	hypothetical protein							-0.616866	3.74127e-06	2.44689e-05							-1.06269	9.21855e-11	1.01143e-09
PAS_chr1-4_0164	C4QXM2	XP_002490276.1	8197439	CAY67995	PRY3	Protein of unknown function, has similarity to Pry1p and Pry3p	-1.20599	7.53821e-08	4.54549e-07	-0.908128	2.39769e-05	0.000168609	-0.628896	0.0027405	0.00842046	-1.1971	1.87223e-06	1.61971e-05	-1.1914	6.68279e-06	5.23295e-05	-1.04904	2.02381e-05	8.85482e-05	-1.02071	5.14788e-10	5.97225e-09	-1.15993	2.28423e-15	3.21259e-14	-0.849032	3.71536e-11	5.39101e-10
PAS_chr1-4_0167	C4QXM7	XP_002490281.1	8197151	CAY68000	PUN1	Putative protein of unknown function	2.24298	0	0	1.76412	0	0	0.555012	3.23797e-06	2.13715e-05	2.16272	0	0	1.90713	0	0	0.54255	4.66472e-08	3.33213e-07	2.17028	0	0	2.09082	0	0	0.588535	3.33618e-06	2.39966e-05
PAS_chr1-4_0168	C4QXM8	XP_002490282.1	8197152	CAY68001	YPR098C	hypothetical protein	0.685531	2.7084e-06	1.29874e-05				-0.964763	2.44843e-09	2.73399e-08	0.67332	1.93535e-05	0.000134778				-0.723675	8.15173e-09	6.61065e-08	0.908378	0.0044591	0.0160598				-1.10123	2.97302e-11	4.38978e-10	0.610257	0.000144371	0.00239115
PAS_chr1-4_0659	C4QXN4	XP_002490288.1	8197158	CAY68007	AHP1	hypothetical protein	2.86917	2.26594e-05	9.22314e-05	1.34677	3.58182e-21	1.06085e-19	0.430154	0.00226153	0.00713154	3.06392	3.09864e-05	0.000205826	3.25181	2.28732e-06	1.99251e-05	0.83936	7.61613e-10	7.46203e-09	2.8641	1.00768e-26	3.62404e-25	3.27773	0	0	1.05162	1.15028e-35	6.65709e-34	0.633956	1.85545e-06	6.44288e-05
PAS_chr1-4_0177	C4QXN8	XP_002490292.1	8197160	CAY68011		Hypothetical protein				0.39381	0.0151813	0.0476544	1.16626	3.49479e-15	8.03641e-14	-0.501864	0.00497179	0.0171341				1.01593	2.21721e-11	2.57278e-10							0.621942	8.62821e-06	5.76933e-05
PAS_chr1-4_0178	C4QXN9	XP_002490293.1	8197161	CAY68012	RCR2	Vacuolar protein that presumably functions within the endosomal-vacuolar trafficking pathway	1.2349	3.24595e-28	8.46805e-27	1.04179	1.5849e-13	2.94463e-12	0.481211	0.0009155	0.0032241	1.40425	2.19399e-22	8.8374e-21	1.23997	8.40609e-15	1.83224e-13	0.634617	6.06802e-05	0.000240429	1.48372	6.50665e-37	3.06177e-35	1.19636	5.55291e-23	1.24817e-21	0.347227	0.00272426	0.010138
PAS_chr1-4_0179	C4QXP0	XP_002490294.1	8197162	CAY68013		Meiosis-specific protein that initiates meiotic recombination							1.2897	1.64203e-09	1.89662e-08							1.6329	6.82003e-15	1.19671e-13	-0.747127	0.000208269	0.00103928	-0.447686	0.0142783	0.0402076	0.481283	0.00387774	0.013711	0.711634	0.00133249	0.0143664
PAS_chr1-4_0188	C4QXP8	XP_002490302.1	8197170	CAY68021	YHB1	Nitric oxide oxidoreductase, flavohemoglobin involved in nitric oxide detoxification	-0.67986	2.39258e-19	4.01555e-18	-0.948205	1.17197e-16	2.78343e-15	-0.656013	4.00114e-10	5.1012e-09	-0.850488	2.79564e-16	7.25569e-15	-1.00594	1.00166e-19	3.1521e-18	-1.02224	1.18847e-15	2.23325e-14	-1.48472	1.14417e-40	6.40099e-39	-1.60402	0	0	-1.28055	1.02738e-37	6.30839e-36	0.481994	1.33962e-07	6.54851e-06
PAS_chr1-4_0194	C4QXQ4	XP_002490308.1	8197176	CAY68027	TPO1	Polyamine transporter that recognizes spermine, putrescine, and spermidine	-2.0629	8.94157e-39	3.35976e-37	-1.52592	1.08598e-12	1.87257e-11	-1.15084	1.14572e-08	1.16327e-07	-1.83732	0.000282495	0.00141669	-2.09567	1.42779e-21	5.02722e-20	-1.55491	5.5592e-13	8.06804e-12	-1.33386	1.78049e-40	9.74431e-39	-1.59587	0	0	-1.53092	0	0
PAS_chr1-4_0208	C4QXS0	XP_002490324.1	8197870	CAY68043	FMP52	RNA helicase in the DEAH-box family involved in the second catalytic step of splicing, exhibits ATP-	1.06616	0	0	1.02387	2.5031e-23	8.29153e-22	0.310472	0.00312376	0.0093918	1.31594	1.52865e-25	7.54582e-24	1.53994	2.8026e-45	2.158e-43	0.649198	2.21074e-11	2.5712e-10	0.828925	2.93978e-14	4.86902e-13	1.12274	3.02483e-33	1.00198e-31	0.293395	0.00526675	0.0177616
PAS_chr1-4_0212	C4QXS5	XP_002490329.1	8196888	CAY68048	PUS1	tRNA:pseudouridine synthase, introduces pseudouridines at positions 26-28, 34-36, 65, and 67 of tRNA				-0.485419	6.38088e-06	5.05153e-05	-0.681576	7.90168e-12	1.28779e-10							-1.08097	1.33556e-21	4.25688e-20	0.241303	0.00886739	0.0290106	-0.35687	3.83131e-05	0.000208548	-0.31191	0.000473627	0.0021426
PAS_chr1-4_0213	C4QXS6	XP_002490330.1	8196889	CAY68049		Hypothetical protein				-0.921809	2.59774e-05	0.000181158	-1.4254	8.44917e-11	1.19859e-09							-1.34195	4.65164e-08	3.32751e-07				-0.746152	1.13303e-05	6.80766e-05	-1.50771	1.41169e-18	3.58982e-17	0.871629	0.000148705	0.00245485
PAS_chr1-4_0226	C4QXT7	XP_002490341.1	8196900	CAY68060	TEF4	hypothetical protein	1.89643	4.11621e-08	2.58741e-07	0.98079	0.00017635	0.00104462				1.25486	0.000111814	0.000631858	1.08965	0.000681952	0.00328891	1.15061	1.44757e-05	6.50889e-05	2.2762	1.29506e-32	5.43385e-31	1.75113	4.10315e-21	8.36411e-20	0.629088	0.00496623	0.0168838
PAS_chr1-4_0240	C4QXV2	XP_002490356.1	8196914	CAY68075		Hypothetical protein																			-2.07846	0.00196758	0.00783145	-1.92658	0.00283796	0.00985458	-1.48642	0.0135121	0.0400197	2.05537	0.000315075	0.00457649
PAS_chr1-4_0241	C4QXV3	XP_002490357.1	8196915	CAY68076	RCF2	Putative protein of unknown function	-2.45892	3.63655e-08	2.30896e-07	-2.41232	0.000147578	0.000890953	-2.60742	4.43632e-05	0.000227277							-1.87885	0.00694	0.0167867	-1.52305	0	1.26117e-44	-1.68334	0	0	-1.78893	0	0
PAS_chr1-4_0249	C4QXW1	XP_002490365.1	8196923	CAY68084	ACC1	Acetyl-CoA carboxylase, biotin containing enzyme	1.14882	7.02304e-18	1.08138e-16	0.803075	1.02673e-05	7.79729e-05	0.719572	8.31784e-05	0.000397426	0.642455	0.00142751	0.00581045							0.701418	5.59831e-17	1.13659e-15				-0.684274	1.47756e-13	2.58316e-12
PAS_chr1-4_0251	C4QXW2	XP_002490366.1	8196924	CAY68085	RRT12	Putative protein of unknown function							1.38269	1.551e-07	1.31495e-06							1.55497	2.2627e-10	2.37891e-09	-1.11636	4.87915e-05	0.00028012	-0.770332	0.00222923	0.00800581				1.20279	8.53855e-06	0.00024289
PAS_chr1-4_0253	C4QXW4	XP_002490368.1	8196926	CAY68087	MET3	ATP sulfurylase, catalyzes the primary step of intracellular sulfate activation	1.84249	7.35982e-21	1.37757e-19	2.2305	0	0	0.87446	4.42957e-13	8.29267e-12	1.07547	3.49644e-08	4.08071e-07	1.49545	2.47971e-07	2.5743e-06				1.45912	3.99931e-42	2.36859e-40	2.13275	0	0	0.460545	1.45197e-07	1.36648e-06
PAS_chr1-4_0256	C4QXW7	XP_002490371.1	8196929	CAY68090	YNR062C	Putative membrane protein of unknown function	0.627565	1.73644e-05	7.2616e-05	0.99386	6.8518e-08	7.48347e-07	1.15273	2.75802e-11	4.14609e-10				0.733494	7.18225e-05	0.000439286	1.13089	9.96585e-12	1.23312e-10							0.648985	0.000248177	0.0011992	0.560734	0.00187861	0.0185831
PAS_chr1-4_0267	C4QXX8	XP_002490382.1	8197874	CAY68101	AIM41	hypothetical protein	-0.43833	0.00341836	0.00895495	-1.12076	1.44256e-07	1.5227e-06	-1.01011	2.11915e-07	1.75239e-06							-1.10431	5.75804e-06	2.83455e-05	-0.611194	1.87057e-11	2.4274e-10	-0.765497	3.49902e-19	6.52502e-18	-0.423785	1.60977e-06	1.24504e-05
PAS_chr1-4_0270	C4QXY1	XP_002490385.1	8196941	CAY68104		Hypothetical protein																									1.09044	1.26501e-17	2.89514e-16
PAS_chr1-4_0291	C4QY06	XP_002490410.1	8197741	CAY68129		Hypothetical protein	-0.91052	0.00849676	0.0202275							-1.43081	0.00461976	0.0160528	-1.29856	0.00826836	0.0283013				-1.67692	0.00186233	0.00744786	-1.38443	0.00683198	0.0212734
PAS_chr1-4_0292	C4QY07	XP_002490411.1	8197742	CAY68130	PGK1	3-phosphoglycerate kinase	0.56679	2.83742e-07	1.58386e-06	-0.469421	0.00164936	0.00745469	-0.760712	1.22625e-06	8.87832e-06				-0.538696	0.000443272	0.00222742	-0.693875	5.38513e-06	2.65877e-05							-1.47225	2.18791e-32	1.10161e-30	1.29933	2.80057e-14	4.40653e-12
PAS_chr1-4_0668	C4QY14	XP_002490418.1	8197876	CAY68137		hypothetical protein	-0.622096	8.23793e-05	0.000303646				1.00634	1.72919e-07	1.45379e-06	-1.48626	3.42144e-06	2.76073e-05				0.798221	0.000216514	0.000756672	-1.47351	2.44936e-15	4.3888e-14				0.335371	0.00203672	0.00782218	0.833511	1.9661e-05	0.000485261
PAS_chr1-4_0303	C4QY20	XP_002490424.1	8197753	CAY68143	HEM3	Phorphobilinogen deaminase	-1.25017	8.96831e-44	4.16606e-42	-1.87694	0	0	-1.46164	0	0	-0.786198	4.24368e-05	0.000275347	-1.69651	6.03511e-27	2.9791e-25	-2.55177	3.68751e-06	1.8834e-05	-0.889804	3.27811e-22	9.22082e-21	-1.59585	0	0	-1.03082	1.47215e-31	7.05931e-30
PAS_chr1-4_0311	C4QY29	XP_002490433.1	8197761	CAY68152	SDA1	Highly conserved nuclear protein required for actin cytoskeleton organization	0.892655	6.36715e-12	6.15328e-11	0.508161	0.00268156	0.0112702				0.870575	2.86761e-06	2.36695e-05	0.486894	0.00972015	0.0323684	-0.614052	0.00396095	0.0102504	1.14295	1.27676e-27	4.79738e-26	0.548403	4.26251e-09	3.75205e-08	0.570346	4.08959e-09	4.75545e-08
PAS_chr1-4_0313	C4QY31	XP_002490435.1	8197763	CAY68154		Subunit 8 of ubiquinol cytochrome-c reductase complex	-0.344875	0.00410637	0.0105219	-0.912525	5.79514e-06	4.64626e-05	-0.994241	2.5174e-09	2.80478e-08				-0.595392	0.00042693	0.00216039	-1.10701	1.31409e-09	1.22551e-08				-0.548293	5.23706e-11	5.44806e-10	-0.379168	3.39848e-06	2.44099e-05
PAS_chr1-4_0322	C4QY40	XP_002490444.1	8197772	CAY68163	STB5	Activator of multidrug resistance genes, forms a heterodimer with Pdr1p	-0.22036	0.0169389	0.0372922	0.558893	3.21253e-06	2.7369e-05	1.09267	7.69805e-22	2.78902e-20	-0.44038	0.000833544	0.00363053				1.16997	3.73155e-22	1.22824e-20	-0.464722	0.00278413	0.0106278				0.510256	0.000101453	0.000533212
PAS_chr1-4_0329	C4QY49	XP_002490453.1	8197880	CAY68172		Hypothetical protein	0.576549	8.82369e-05	0.000323343	0.829902	4.2166e-05	0.000282322	0.527563	0.00970743	0.0241654	0.791006	9.49496e-05	0.000549507	1.01467	2.93906e-07	2.98953e-06	0.605322	0.00297963	0.00796888				0.599297	0.00366246	0.0124346
PAS_chr1-4_0330	C4QY50	XP_002490454.1	8197780	CAY68173		Hypothetical protein	-0.515417	4.38372e-06	2.02868e-05				0.648371	6.67238e-06	4.12296e-05	-0.910313	9.89862e-06	7.46101e-05				1.02352	4.91297e-12	6.30246e-11	-1.10473	1.98565e-25	6.89499e-24	-0.50784	2.96329e-06	1.90066e-05				0.943042	4.61777e-11	4.55891e-09
PAS_chr1-4_0331	C4QY51	XP_002490455.1	8197781	CAY68174		Hypothetical protein	-0.914066	8.80344e-20	1.54444e-18	-0.662449	3.24805e-06	2.76249e-05	-0.367995	0.00590942	0.0159399	-1.00261	1.06035e-12	2.03774e-11	-0.586431	0.000102056	0.000600291				-0.709452	8.22799e-07	6.32487e-06	-0.455077	0.000473364	0.00205819
PAS_chr1-4_0355	C4QY74	XP_002490478.1	8197803	CAY68197	HRP1	Subunit of cleavage factor I	-1.11745	9.90748e-17	1.38567e-15	-0.713398	2.66918e-05	0.000185626				-1.57714	2.46122e-18	7.24692e-17	-1.75109	3.19861e-23	1.27817e-21				-0.705359	3.0958e-14	5.09391e-13	-0.520968	2.60147e-09	2.32654e-08
PAS_chr1-4_0361	C4QY81	XP_002490485.1	8197809	CAY68204	AFT1	Hypothetical protein	0.53597	9.34917e-12	8.91535e-11	0.50584	7.03087e-06	5.54866e-05	1.16413	2.98606e-29	1.6525e-27	1.0735	4.95764e-28	2.74305e-26	1.08585	1.48175e-25	6.72129e-24	1.45977	1.07693e-11	1.32602e-10	1.10154	5.77271e-20	1.46796e-18	0.773215	5.18832e-11	5.40853e-10	0.549507	0.000288365	0.00137708	-0.53912	1.95363e-07	8.94232e-06
PAS_chr1-4_0369	C4QY89	XP_002490493.1	8197817	CAY68212		Hypothetical protein	2.26659	2.5149e-30	7.36192e-29	2.08448	1.5677e-21	4.75504e-20	1.3319	3.52794e-11	5.21017e-10	2.00562	1.33766e-20	4.9523e-19	2.0241	4.63573e-14	9.44975e-13	1.64112	1.87401e-10	1.97851e-09	1.07221	1.16247e-10	1.41037e-09	0.988205	4.58145e-12	5.11476e-11	0.785318	7.39813e-08	7.28955e-07
PAS_chr1-4_0371	C4QY92	XP_002490496.1	8197883	CAY68215		Hypothetical protein				-0.993516	4.22247e-07	4.18507e-06	-1.07631	3.0267e-11	4.4963e-10				-0.645245	0.000101144	0.000597722	-1.53556	2.1334e-13	3.22636e-12	-0.697153	6.96121e-09	7.08075e-08	-0.883254	3.30876e-17	5.27203e-16	-0.510678	1.85763e-06	1.415e-05
PAS_chr1-4_0377	C4QY99	XP_002490503.1	8196967	CAY68222	CWC21	Hypothetical protein	0.600726	0.000648923	0.0019947							1.03436	7.57532e-07	7.12929e-06	0.720855	0.000691326	0.00332457				0.642807	0.00853891	0.0280819	0.582375	0.0159872	0.044277
PAS_chr1-4_0392	C4QYB3	XP_002490517.1	8196980	CAY68236	SNO1	hypothetical protein				0.862199	5.84491e-09	7.16037e-08	1.4824	6.4883e-27	3.23516e-25				1.03601	2.2938e-08	2.71747e-07	1.62343	4.95974e-35	3.08361e-33				0.622064	0.000254854	0.00117293	2.15117	0	0	0.643778	7.83789e-05	0.00146162
PAS_chr1-4_0393	C4QYB4	XP_002490518.1	8196981	CAY68237	SNZ2	Member of a stationary phase-induced gene family	0.924825	1.55572e-09	1.14686e-08	1.57504	2.83989e-13	5.12503e-12	1.99943	1.7334e-22	6.46623e-21	0.952668	9.00616e-05	0.000524838	1.85968	5.48213e-14	1.0997e-12	2.50598	3.1215e-36	1.98986e-34				1.39619	2.96332e-29	8.98813e-28	3.09695	0	0
PAS_chr1-4_0675	C4QYB5	XP_002490519.1	8196982	CAY68238	AIM17	hypothetical protein				-1.02065	1.11745e-13	2.11517e-12	-1.09614	8.75668e-16	2.17235e-14				-0.733997	2.35676e-07	2.46189e-06	-0.624694	7.77437e-06	3.72873e-05				-0.953549	2.43802e-17	3.94708e-16	-1.22228	4.23571e-25	1.51254e-23	0.556129	4.49951e-05	0.000947909
PAS_chr1-4_0394	C4QYB6	XP_002490520.1	8197884	CAY68239	MEP2	Ammonium permease involved in regulation of pseudohyphal growth	-1.14973	0.000612712	0.00189264	-1.13398	0.00440524	0.0173014				-1.84266	7.68169e-05	0.000457179	-1.47629	0.000738781	0.00352584	-1.17916	0.0028263	0.00761543	-1.53722	3.90736e-06	2.68765e-05	-1.9718	0.00132914	0.00512031	-1.85075	3.36388e-08	3.47785e-07	1.546	0.000100782	0.00176194
PAS_chr1-4_0395	C4QYB7	XP_002490521.1	8196983	CAY68240	GLN3	Transcriptional activator of genes regulated by nitrogen catabolite repression (NCR)	-4.59239	0	0	-4.77392	0	0	-1.78028	1.62309e-26	7.85949e-25	-4.22034	0	0	-5.71961	0	0	-3.7908	3.1325e-08	2.29626e-07	-4.91776	0	0	-3.60764	0	0	-1.97455	0	0
PAS_chr1-4_0397	C4QYC0	XP_002490524.1	8197885	CAY68243	DUG3	Probable glutamine amidotransferase	-0.786249	2.70673e-26	6.45895e-25	-0.859037	1.63349e-16	3.8254e-15	-0.98383	8.39761e-18	2.41362e-16	-0.891633	1.89255e-13	3.81159e-12	-0.912645	2.9393e-16	7.47443e-15	-0.948967	1.63401e-20	4.62295e-19	-0.923354	2.51316e-14	4.18999e-13	-1.08715	5.94737e-21	1.19303e-19	-1.24652	1.57586e-25	5.74961e-24	0.340249	0.00157987	0.0163339
PAS_chr1-4_0678	C4QYC5	XP_002490529.1	8196989	CAY68248	UPS1	hypothetical protein	-0.349025	0.0184553	0.0402087	-0.954418	4.23493e-06	3.46713e-05	-1.3114	2.9463e-11	4.38981e-10				-0.524447	0.00918317	0.0309073	-1.34972	1.39493e-10	1.50104e-09	-0.254682	0.0144182	0.0434183	-0.632512	7.26941e-10	6.89293e-09	-0.785566	1.82869e-14	3.51429e-13
PAS_chr1-4_0402	C4QYC7	XP_002490531.1	8196990	CAY68250	UGX2	Hypothetical protein							1.50125	4.44659e-10	5.55659e-09							1.58028	3.38646e-12	4.4412e-11	-0.894188	0.00595235	0.0206406				0.794187	0.00129993	0.00525294
PAS_chr1-4_0409	C4QYD4	XP_002490538.1	8196997	CAY68257	MNN4	Putative positive regulator of mannosylphosphate transferase (Mnn6p)	-0.649234	1.09438e-28	2.93097e-27	-1.34731	1.286e-30	6.16668e-29	-1.03894	9.52338e-28	4.84442e-26	-0.747034	1.49699e-16	4.03066e-15	-1.52361	0	0	-1.19811	8.32495e-40	5.90485e-38	-0.712729	3.89757e-11	4.94314e-10	-1.08661	1.16812e-28	3.41948e-27	-0.870674	5.53716e-18	1.3276e-16
PAS_chr1-4_0410	C4QYD5	XP_002490539.1	8196998	CAY68258	MNN4	Putative positive regulator of mannosylphosphate transferase (Mnn6p)				-1.32745	2.05691e-08	2.36992e-07	-1.87501	4.451e-16	1.1495e-14				-1.55973	1.40259e-08	1.70994e-07	-2.57385	6.0613e-25	2.40352e-23	-0.615709	5.82014e-10	6.7212e-09	-1.88826	0	0	-2.24015	0	0
PAS_chr1-4_0411	C4QYD6	XP_002490540.1	8196999	CAY68259	CWC24	Essential protein, component of a complex containing Cef1p	-0.442078	0.000157248	0.000547162	-0.874751	4.09115e-06	3.36035e-05	-1.01747	3.47321e-08	3.25113e-07	-0.47892	0.00364802	0.0130825	-0.96927	1.67854e-07	1.783e-06	-0.773475	1.05495e-05	4.89654e-05	-0.663865	5.07532e-08	4.59608e-07	-0.697818	9.71265e-10	9.08981e-09	-0.700722	2.17621e-09	2.58425e-08
PAS_chr1-4_0420	C4QYE6	XP_002490550.1	8197008	CAY68269	YMC1	Mitochondrial protein, putative inner membrane transporter	1.09773	1.9366e-28	5.132e-27	1.46606	9.18176e-34	4.97099e-32	1.06171	4.49895e-16	1.15595e-14	0.490678	0.00971307	0.0301756	0.86503	3.33303e-06	2.77385e-05	1.0804	7.05888e-21	2.09109e-19	0.867525	9.43499e-11	1.15311e-09	1.35492	2.56908e-28	7.4341e-27	0.613929	3.12543e-06	2.26752e-05
PAS_chr1-4_0431	C4QYF8	XP_002490562.1	8197019	CAY68281	FLR1	Plasma membrane multidrug transporter of the major facilitator superfamily	2.94639	1.68294e-29	4.65582e-28	2.78541	6.26474e-15	1.33657e-13	1.35081	0.000332631	0.00133583	3.24575	0.000707686	0.00316167	3.49244	0.000116817	0.00067143				2.04135	7.40108e-06	4.83953e-05	1.76472	0.000848989	0.00343071				1.15577	0.00618333	0.0470999
PAS_chr1-4_0436	C4QYG3	XP_002490567.1	8197024	CAY68286		Putative protein of unknown function	1.88204	4.2145e-18	6.59006e-17	1.37462	2.85699e-17	6.98297e-16	-0.446979	0.0125383	0.0300491	1.01743	5.37798e-05	0.0003389	0.965354	3.06063e-05	0.000204652				1.94079	1.12847e-32	4.77465e-31	1.77889	0	2.8026e-45
PAS_chr1-4_0437	C4QYG4	XP_002490568.1	8197025	CAY68287		Hypothetical protein	1.46869	9.93467e-14	1.12914e-12	1.38034	3.15216e-11	4.86844e-10													1.23089	1.80243e-11	2.34502e-10	1.40543	1.14195e-21	2.38578e-20
PAS_chr1-4_0681	C4QYG5	XP_002490569.1	8197026	CAY68288		hypothetical protein	2.64301	3.81812e-15	4.78214e-14	2.87039	0	0	-0.799222	4.69663e-06	2.99395e-05	1.24523	0.010565	0.0322588	1.89801	0.000757284	0.00360731	-0.828232	2.88936e-06	1.51571e-05	2.32233	6.59581e-08	5.85712e-07	2.85097	0	0	-0.855656	1.35838e-08	1.47402e-07
PAS_chr1-4_0440	C4QYG8	XP_002490572.1	8197028	CAY68291	CLB3	B-type cyclin involved in cell cycle progression	0.532384	2.70277e-05	0.000108261																1.14634	5.37057e-22	1.50227e-20	0.936774	5.83576e-13	6.97935e-12	0.401766	0.000937997	0.00389867
PAS_chr1-4_0441	C4QYG9	XP_002490573.1	8197029	CAY68292		Peroxisomal primary amine oxidase	2.56431	0	0	2.67652	6.03719e-39	3.89708e-37	3.56845	0	0	2.62084	0	0	2.55492	0	0	3.54723	0	0	2.97076	0	0	2.51731	0	0	2.74115	0	0
PAS_chr1-4_0458	C4QYI7	XP_002490591.1	8197046	CAY68310	ILV3	Dihydroxyacid dehydratase	-0.351426	0.000608785	0.00188175	-1.08832	2.28005e-33	1.22128e-31	-1.02842	9.65029e-30	5.46054e-28							-2.13205	2.41446e-19	6.30012e-18	-0.370611	5.19718e-05	0.000295807	-1.04289	4.84038e-40	1.77893e-38	-0.575752	3.82935e-12	6.00648e-11
PAS_chr1-4_0472	C4QYK1	XP_002490605.1	8197060	CAY68324	FRE8	Protein with sequence similarity to iron/copper reductases, involved in iron homeostasis	0.860349	4.01754e-17	5.76306e-16	1.85522	0	0	0.734515	2.68071e-10	3.54332e-09				1.48434	5.49901e-24	2.28823e-22	1.64425	2.52924e-18	6.09438e-17	0.87871	3.05054e-14	5.03589e-13	1.16009	7.80541e-28	2.18335e-26
PAS_chr1-4_0479	C4QYK8	XP_002490612.1	8197066	CAY68331	GAP1	General amino acid permease	-1.07627	2.86989e-18	4.51559e-17	-0.675026	1.42771e-08	1.67564e-07	-1.29193	1.14382e-28	6.26119e-27	-1.06193	2.27632e-16	5.9694e-15	-0.950274	9.86121e-15	2.12438e-13	-1.15433	1.9061e-18	4.68249e-17	-0.937159	2.26198e-18	5.08441e-17	-0.969977	7.77618e-19	1.41347e-17	-1.58	0	0
PAS_chr1-4_0484	C4QYL3	XP_002490617.1	8197071	CAY68336	MRPL31	mitochondrial 54S ribosomal protein YmL31	-0.65855	8.44838e-12	8.11786e-11	-1.02622	2.1076e-13	3.87291e-12	-1.10389	2.60641e-16	6.76591e-15	-0.553767	8.33337e-05	0.000490743	-0.896788	9.22805e-11	1.46111e-09	-1.1146	1.88727e-15	3.44359e-14	-0.475389	3.54736e-06	2.45006e-05	-1.15613	1.06676e-29	3.27507e-28	-0.902053	2.16807e-18	5.43097e-17
PAS_chr1-4_0486	C4QYL5	XP_002490619.1	8197073	CAY68339	YAP7	Hypothetical protein	-1.06601	2.41381e-33	7.64373e-32	-1.24592	9.20037e-21	2.66229e-19	-0.649769	2.88587e-07	2.32532e-06	-1.00993	2.51242e-15	6.11112e-14	-0.971943	1.22965e-13	2.41847e-12	-0.642238	2.47315e-06	1.30553e-05	-1.41754	6.87046e-24	2.20336e-22	-1.23652	8.44919e-23	1.89074e-21	-1.00237	1.27683e-15	2.65654e-14	0.467935	3.94563e-05	0.000848985
PAS_chr1-4_0487	C4QYL6	XP_002490620.1	8197074	CAY68340		Putative protein of unknown function	-1.04608	1.84301e-19	3.15631e-18	-2.15794	0	0	-1.51284	8.77584e-34	6.49928e-32	-0.51122	4.67664e-05	0.000298818	-1.63603	4.86705e-38	3.60376e-36	-2.30357	1.16558e-17	2.63223e-16	-1.04115	2.57675e-23	7.81563e-22	-1.78351	0	0	-0.857065	2.71349e-18	6.73026e-17
PAS_chr1-4_0489	C4QYL9	XP_002490623.1	8197076	CAY68343	CYS3	Cystathionine gamma-lyase	1.01392	0	0	0.865616	2.16607e-16	4.95735e-15	-0.84094	2.33265e-14	4.87436e-13	0.815456	9.68018e-16	2.40097e-14	0.566938	6.8288e-06	5.33897e-05	-0.988285	3.50521e-19	9.00624e-18	1.02555	1.25334e-33	5.48745e-32	0.875897	2.66985e-24	6.4013e-23	-1.02399	2.62427e-35	1.46813e-33
PAS_chr1-4_0495	C4QYM4	XP_002490628.1	8197081	CAY68348	RRT8	Hypothetical protein	-0.177799	0.00414214	0.0099127	0.273832	0.0140876	0.0448646				-1.21314	1.69211e-08	2.08307e-07	-0.305609	0.00629128	0.0202583				-0.569364	0.00210077	0.00827649	0.313018	0.00452422	0.0149276
PAS_chr1-4_0496	C4QYM5	XP_002490629.1	8197082	CAY68349	GSH2	Glutathione synthetase	-0.177799	0.00414214	0.0099127	0.273832	0.0140876	0.0448646				-1.21314	1.69211e-08	2.08307e-07	-0.305609	0.00629128	0.0202583				-0.569364	0.00210077	0.00827649	0.313018	0.00452422	0.0149276
PAS_chr1-4_0518	C4QYP6	XP_002490650.1	8197102	CAY68370		Hypothetical protein	-1.48227	1.20683e-22	2.50057e-21	-1.24604	1.64863e-13	3.05178e-12	-0.941705	4.49384e-08	4.12974e-07	-1.75505	1.12337e-22	4.67453e-21	-1.48704	1.20492e-17	3.29715e-16	-1.30183	3.84704e-14	6.24958e-13	-1.93578	4.2039e-45	3.15292e-43	-1.92847	0	0	-1.33768	3.69049e-30	1.68924e-28
PAS_chr1-4_0525	C4QYQ3	XP_002490657.1	8197109	CAY68377		Hypothetical protein							1.01146	0.000434384	0.00168924							0.95086	4.11357e-05	0.000170783
PAS_chr1-4_0530	C4QYQ9	XP_002490663.1	8197661	CAY68383	SOK2	hypothetical protein	-0.592549	1.8846e-09	1.37322e-08	-0.598603	1.1092e-06	1.01913e-05	-0.747204	1.00483e-09	1.1963e-08	-0.569495	7.34756e-06	5.63948e-05	-0.620565	4.89899e-06	3.95295e-05	-1.02547	3.44554e-16	6.75165e-15	-0.55754	1.18698e-07	1.01125e-06	-0.572437	2.05405e-12	2.35584e-11	-0.855518	4.58969e-24	1.54061e-22
PAS_chr1-4_0538	C4QYR9	XP_002490673.1	8197432	CAY68393	POX1	Fatty-acyl coenzyme A oxidase				0.576434	0.000325231	0.00181344	1.52358	1.98283e-26	9.42032e-25	-0.422685	0.0113649	0.034183				1.25546	7.9303e-27	3.38449e-25	-0.438752	0.00356099	0.0131738				0.653598	3.98355e-07	3.43445e-06	0.536173	9.4946e-06	0.000267069
PAS_chr1-4_0689	C4QYS7	XP_002490681.1	8197677	CAY68401		hypothetical protein	1.00365	7.64463e-20	1.34583e-18	1.97084	0	0	1.74813	3.71521e-39	3.17115e-37	0.903673	6.61747e-11	1.05775e-09	1.90371	4.21791e-43	3.32346e-41	1.90249	0	0	0.494922	0.00289406	0.0110057	1.49814	2.47228e-30	7.6839e-29	1.75193	1.4013e-45	6.30584e-44
PAS_chr1-4_0547	C4QYS9	XP_002490683.1	8197678	CAY68403	AHP1	peroxiredoxin	0.549737	0.00863925	0.0205086				1.0318	0.000288212	0.00118003							1.48559	1.01452e-08	7.99552e-08
PAS_chr1-4_0553	C4QYT5	XP_002490689.1	8197684	CAY68409	YBR096W	hypothetical protein	0.376714	0.0120912	0.0276599				-0.410789	0.00431097	0.0123213	1.22173	3.07871e-19	1.01316e-17				-0.63111	2.78812e-05	0.000119396	0.31311	0.00489039	0.0172915	-0.39947	0.000267893	0.00122399	-0.477646	2.6298e-05	0.000159338
PAS_chr1-4_0566	C4QYU8	XP_002490702.1	8197697	CAY68422	PDE1	Low-affinity cyclic AMP phosphodiesterase	-1.05693	1.15307e-10	9.69234e-10							-1.10502	6.55774e-09	8.48797e-08	-0.606959	0.000623776	0.00302865				-0.866328	1.04485e-05	6.6677e-05	-0.667537	0.000330437	0.00148021
PAS_chr1-4_0570	C4QYV2	XP_002490706.1	8197701	CAY68426	GAL2	High-affinity glucose transporter of the major facilitator superfamily	-0.925503	2.34792e-13	2.60391e-12	-1.22521	2.37479e-14	4.8214e-13	-1.08118	1.937e-11	2.99224e-10	-0.921291	7.61167e-08	8.46021e-07	-1.30817	5.21953e-14	1.05121e-12	-0.790575	2.98491e-06	1.55772e-05	-1.18322	9.99311e-24	3.16448e-22	-1.52325	1.4013e-45	5.04467e-44	-1.54411	4.97195e-41	3.38297e-39
PAS_chr1-4_0690	C4QYV3	XP_002490707.1	8197702	CAY68427		hypothetical protein	0.516334	0.00484602	0.0122243	0.596509	0.000489838	0.00260162	1.02695	2.01309e-10	2.7474e-09	0.513261	0.00295039	0.0108116	0.913904	1.87379e-07	1.97789e-06	1.10294	2.63004e-13	3.9537e-12										0.854585	5.3285e-08	2.88484e-06
PAS_chr1-4_0575	C4QYV8	XP_002490712.1	8197446	CAY68432		NADH-ubiquinone oxidoreductase	-0.581299	5.98638e-05	0.000225948	-1.14383	2.83643e-09	3.58829e-08	-1.00726	7.14671e-08	6.37006e-07				-0.879255	3.21461e-06	2.68432e-05	-1.52104	3.00356e-10	3.09324e-09	-0.484079	0.000350892	0.00165891	-0.785988	1.32697e-10	1.33093e-09	-0.355671	0.00677177	0.0221748
PAS_chr1-4_0581	C4QYW4	XP_002490718.1	8197711	CAY68438		Hypothetical protein							1.02701	4.20666e-05	0.000216834	-0.944749	0.00370166	0.013233				0.665361	0.00670263	0.0162986										0.861308	0.000372951	0.00524527
PAS_chr1-4_0584	C4QYW7	XP_002490721.1	8197714	CAY68441	FLO9	Lectin-like protein with similarity to Flo1p, thought to be expressed and involved in flocculation				0.469343	0.000392293	0.00213323	0.649606	5.50919e-07	4.24874e-06							1.03871	9.68728e-07	5.46919e-06				0.345428	0.0016351	0.0061576	0.549101	3.3655e-07	2.93171e-06
PAS_chr1-4_0587	C4QYX0	XP_002490724.1	8197717	CAY68444		Hypothetical protein	-0.402238	0.000449856	0.00142544				1.41343	1.78277e-29	9.97559e-28	-0.70616	2.48976e-05	0.000169404	-0.406323	0.00771052	0.0267373	1.18828	1.39997e-20	4.01275e-19	-0.906042	2.75227e-14	4.57349e-13	-0.616674	1.03181e-08	8.85036e-08	0.50402	6.79439e-07	5.6266e-06	0.475813	7.7422e-05	0.00144914
PAS_chr1-4_0588	C4QYX2	XP_002490726.1	8197435	CAY68446		Hypothetical protein	1.66496	0	0	1.35015	8.7954e-31	4.25816e-29				1.65131	0	8.40779e-45	1.38598	6.49841e-32	4.08922e-30	0.441238	0.000748046	0.00232541	0.663343	7.06811e-13	1.04238e-11	0.524846	1.62049e-09	1.49435e-08	-0.234232	0.00750652	0.0241042	-0.421846	2.44726e-05	0.000570461
PAS_chr1-4_0600	C4QYY5	XP_002490739.1	8197730	CAY68459		Hypothetical protein	-0.777868	4.18994e-07	2.27577e-06	-1.12817	1.29712e-07	1.38368e-06	-1.00288	6.67245e-08	5.97909e-07				-0.747558	8.67852e-05	0.00052331							-0.497768	0.000467807	0.00203579
PAS_chr1-4_0601	C4QYY6	XP_002490740.1	8197731	CAY68460	CAN1	Plasma membrane arginine permease, requires phosphatidyl ethanolamine (PE) for localization	-0.345631	0.00128259	0.00370289	-0.534925	1.6887e-05	0.000123764	-0.679506	2.8683e-08	2.72543e-07	-0.378901	0.0032855	0.011944	-0.79391	7.9146e-09	9.81527e-08	-1.16716	7.23437e-16	1.36963e-14	-0.345325	0.000159428	0.000824145	-0.569022	2.72533e-12	3.0836e-11	-0.580864	9.30665e-12	1.42863e-10
PAS_chr1-4_0602	C4QYY7	XP_002490741.1	8197732	CAY68461	EFM5	N(6)-adenine-specific DNA methyltransferase	1.24214	1.41709e-20	2.59456e-19	0.751144	3.12492e-10	4.40728e-09				1.27257	0	2.8026e-45	0.963381	6.37609e-16	1.54344e-14	-0.244184	0.0150545	0.0328201	0.632787	9.28654e-10	1.04603e-08							0.303141	7.93647e-05	0.00147454
PAS_chr1-4_0612	C4QYZ7	XP_002490751.1	8197820	CAY68471		Hypothetical protein	-0.957403	2.74156e-18	4.32719e-17	-1.1719	3.0293e-12	5.01727e-11	-0.573685	9.10485e-05	0.000431346	-0.753127	5.39221e-07	5.25141e-06	-1.1825	6.05933e-16	1.47385e-14	-0.667854	1.38747e-06	7.63642e-06
PAS_chr1-4_0613	C4QYZ8	XP_002490752.1	8197821	CAY68472	SEO1	Probable transporter SEO1	-0.282549	0.0188128	0.0408147	-0.626404	5.6174e-05	0.000368756	-1.31318	7.20223e-17	1.97122e-15	-0.748206	0.000104903	0.000598852	-1.75631	3.88835e-15	8.66275e-14	-1.8441	1.3393e-28	6.18782e-27	0.358749	0.0148573	0.0445276	-0.615686	6.42769e-07	4.52003e-06	-1.59039	4.9385e-33	2.53728e-31
PAS_chr1-4_0696	C4QZ06	XP_002490760.1	8197829	CAY68480	BMT3	Beta-mannosyltransferase 3							0.429822	0.0028718	0.00873332							1.06555	2.47514e-14	4.07347e-13							1.25994	8.38789e-30	3.60966e-28
PAS_chr1-4_0636	C4QZ23	XP_002490777.1	8197844	CAY68497	C8VE35_EMENI	Major facilitator superfamily	-0.706338	0.00832114	0.0198376				0.873688	0.00397262	0.0115442	-1.22472	0.00130234	0.0053605	-1.03046	0.00463467	0.0175912	0.78956	0.00840905	0.0198537
PAS_c121_0018	C4QZ43	XP_002490797.1	8197504	CAY68517	RCN1	Hypothetical protein	0.53364	1.13368e-06	5.8009e-06	0.795848	2.63083e-07	2.65456e-06				0.613127	0.000106626	0.000605258	1.2568	6.45524e-16	1.55513e-14	0.49907	0.000912813	0.00279615	0.674406	0.000323844	0.00154555	1.04654	2.50891e-09	2.25176e-08
PAS_c121_0012	C4QZ51	XP_002490805.1	8197511	CAY68525	YJL218W	Hypothetical protein	0.790495	5.40528e-31	1.62968e-29	0.948861	1.73146e-11	2.72435e-10	0.719158	6.46991e-09	6.84505e-08	0.689654	3.58331e-10	5.38567e-09	1.06639	3.88268e-17	1.03986e-15	0.842812	2.46405e-16	4.96358e-15	0.411486	0.000722725	0.00319531	0.856223	1.18237e-14	1.57911e-13	0.470193	0.000315991	0.00149813
PAS_c121_0015	C4QZ55	XP_002490809.1	8197514	CAY68529	PHO81	Hypothetical protein	0.860078	2.23527e-12	2.23749e-11	1.55916	1.96016e-32	9.96908e-31	0.90629	1.6354e-10	2.25024e-09	1.18751	2.88488e-20	1.02291e-18	1.41246	9.46071e-26	4.33043e-24	0.868066	6.45846e-10	6.37742e-09	0.878231	7.5747e-18	1.63685e-16	1.07128	1.84377e-32	5.98928e-31	0.545649	2.84659e-07	2.53226e-06
PAS_FragB_0015	C4QZ73	XP_002490827.1	8197460	CAY68547		Hypothetical protein	2.49424	0	0	1.74658	7.03717e-17	1.70347e-15				2.47349	5.45105e-43	5.60029e-41	2.47132	8.06261e-35	5.4127e-33	1.92242	3.80353e-13	5.65032e-12	1.92794	3.15532e-23	9.45658e-22	2.07847	2.32354e-36	7.90475e-35	1.60572	0.000497326	0.00224175	0.845763	0.000140342	0.0023398
PAS_FragB_0023	C4QZ79	XP_002490833.1	8197465	CAY68553		Vitamin H transporter 1	1.0272	1.95845e-18	3.1304e-17	0.724757	2.62498e-08	2.98347e-07	0.520747	5.33484e-05	0.00026653	0.967491	7.18964e-14	1.50833e-12	0.915369	1.63124e-09	2.22582e-08				0.742796	7.12606e-09	7.21926e-08	0.441357	0.000259092	0.00119026	0.577677	2.86551e-06	2.10318e-05
PAS_FragB_0030	C4QZ86	XP_002490840.1	8197472	CAY68560	RSA1	Hypothetical protein	1.66919	1.74121e-17	2.60148e-16	0.754457	0.00874589	0.0302234	1.10472	0.000150897	0.000679106	1.92927	1.81518e-12	3.34777e-11	1.63877	1.15507e-09	1.61101e-08	1.25592	3.15669e-05	0.000133927	1.01399	4.22638e-08	3.88156e-07	0.771194	2.54828e-05	0.000145142	1.36831	1.27351e-14	2.46619e-13
PAS_FragB_0075	C4QZ96	XP_002490850.1	8196515	CAY68570	GAL4	Lactose regulatory protein	-1.9975	1.66755e-43	7.67631e-42	-1.45358	2.11026e-20	6.07153e-19	-1.54085	7.21591e-22	2.65251e-20	-2.38174	0	1.12104e-44	-2.26069	2.52234e-44	1.96882e-42	-1.56724	3.71044e-22	1.22824e-20	-1.597	1.98564e-42	1.19043e-40	-1.74907	0	0	-1.76925	0	0
PAS_FragB_0039	C4QZ97	XP_002490851.1	8196516	CAY68571	RDH54	DNA-dependent ATPase	-0.901568	3.48504e-16	4.69176e-15	-1.35665	3.2428e-20	9.17274e-19	-0.994682	8.93766e-14	1.7651e-12	-0.998819	8.97247e-13	1.73755e-11	-1.56537	1.1732e-26	5.62578e-25	-1.09846	1.65947e-15	3.05003e-14	-0.999108	4.93547e-18	1.07576e-16	-1.54602	1.82169e-44	7.30076e-43	-1.18548	7.24396e-25	2.5154e-23	0.555131	0.000127892	0.00216086
PAS_FragB_0041	C4QZA0	XP_002490854.1	8197483	CAY68574	AIM18	hypothetical protein	-0.789354	2.77759e-17	4.08923e-16	-0.990514	3.7289e-19	1.00941e-17	-0.790635	9.14365e-14	1.79873e-12				-0.624534	5.50563e-05	0.000344358	-0.694162	2.28183e-11	2.64168e-10	-0.613227	5.58136e-09	5.78233e-08	-1.04023	6.83566e-18	1.1667e-16	-0.777287	1.74848e-14	3.37303e-13
PAS_FragB_0048	C4QZA6	XP_002490860.1	8197489	CAY68580	ROT1	Protein ROT1	0.974071	3.18291e-19	5.30661e-18	1.06584	8.72253e-13	1.53024e-11				0.960448	2.22083e-09	3.00588e-08	0.892166	4.96585e-09	6.3139e-08				0.959541	1.10114e-17	2.32951e-16	0.971609	2.22716e-23	5.09715e-22
PAS_FragB_0054	C4QZB2	XP_002490866.1	8197495	CAY68586	YPL247C	WD repeat-containing protein	0.286902	0.00717024	0.0173819	0.480194	0.000114481	0.000708303	1.07914	3.15337e-19	9.92524e-18	0.336048	0.00383252	0.0135988	0.606383	1.19695e-06	1.07619e-05	0.88239	6.50025e-15	1.14459e-13							1.16281	8.11926e-21	2.32275e-19
PAS_FragB_0061	C4QZB8	XP_002490872.1	8197501	CAY68592	PCK1	Phosphoenolpyruvate carboxykinase	-2.79246	1.88217e-17	2.80377e-16	-2.42659	7.76838e-07	7.39392e-06	-1.41991	0.00386968	0.0113038	-2.81559	3.12352e-08	3.70045e-07	-2.48174	9.77041e-07	8.94436e-06				-1.142	1.99653e-14	3.35084e-13	-0.728225	2.65138e-08	2.18848e-07				-2.11355	1.76808e-05	0.000445114
PAS_FragB_0065	C4QZC3	XP_002490877.1	8196518	CAY68597		Putative ABC transporter	3.24202	0	0	3.26222	0	0	2.93305	0	0	3.31425	0	0	3.41955	0	0	3.02845	0	0	3.66653	0	0	3.66508	0	0	2.98053	0	0
PAS_FragB_0067	C4QZC5	XP_002490879.1	8196510	CAY68599		Mucin-like protein	-2.55503	1.15911e-20	2.12997e-19	-2.14602	2.48217e-20	7.06087e-19	-3.99012	0	0	-1.97768	0.000177428	0.000949362	-3.01103	6.19987e-11	9.87859e-10	-4.18751	0	0	-1.66282	0	0	-2.51202	0	0	-3.46107	0	0
PAS_FragB_0069	C4QZC6	XP_002490880.1	8196511	CAY68600		Hypothetical protein	-0.658258	0.000522524	0.00163716	-1.2516	3.71797e-06	3.10447e-05	-0.606235	0.0203441	0.0451822	-0.871042	0.000811379	0.00354319	-1.08911	3.28107e-05	0.000216516				-1.06882	9.43561e-11	1.15311e-09	-1.11103	1.55352e-12	1.81064e-11	-1.27259	8.50957e-15	1.66069e-13	1.07297	4.04557e-06	0.000125737
PAS_chr2-1_0002	C4QZC7	XP_002490881.1	8198301	CAY68601		Hypothetical protein							-1.49665	0.00506867	0.0140329							-1.54833	0.00284498	0.00765348
PAS_chr2-1_0006	C4QZD1	XP_002490885.1	8198125	CAY68605	HXT15	High-affinity glucose transporter of the major facilitator superfamily, expression is induced by low	0.942468	7.71805e-13	8.16394e-12	1.37306	2.19391e-20	6.27633e-19	1.24545	9.07633e-18	2.58239e-16	0.686591	0.000279429	0.00140272	1.08265	1.00366e-11	1.67331e-10	1.28434	6.926e-18	1.60734e-16	0.608518	5.8131e-06	3.89215e-05	0.981766	2.44145e-15	3.42416e-14	0.790184	9.62653e-11	1.35769e-09
PAS_chr2-1_0007	C4QZD2	XP_002490886.1	8198126	CAY68606		Hypothetical protein	0.43125	0.00623828	0.0153443	0.521476	0.00073405	0.00374462	1.03241	6.56536e-13	1.2023e-11				0.50188	0.00700667	0.0247569	1.38602	6.41712e-15	1.13392e-13							0.396287	0.00271149	0.0100979
PAS_chr2-1_0008	C4QZD3	XP_002490887.1	8198127	CAY68607		Putative protein-methionine-R-oxide reductase	1.16366	0	0	1.6299	5.21851e-40	3.50336e-38	1.02994	1.421e-21	5.07529e-20	1.25789	2.63305e-15	6.37376e-14	2.15624	0	0	1.48595	0	0	1.11425	1.41706e-18	3.25794e-17	1.98368	0	0	1.0843	1.46575e-16	3.22273e-15	-0.362985	0.000681073	0.00842556
PAS_chr2-1_0009	C4QZD4	XP_002490888.1	8198128	CAY68608		Hypothetical protein	1.65564	0	0	1.63032	2.35448e-22	7.55083e-21	1.06227	8.75094e-11	1.23445e-09	1.61588	4.79394e-27	2.54079e-25	1.49697	2.28743e-25	1.01922e-23	1.02373	1.92873e-12	2.61104e-11	1.6035	0	0	1.69469	0	0	1.12239	6.08659e-28	2.47145e-26
PAS_chr2-1_0012	C4QZD7	XP_002490891.1	8198131	CAY68611	SIT1	Ferrioxamine B transporter, member of the ARN family of transporters that specifically recognize sid	0.547758	4.11625e-07	2.24058e-06	0.828487	2.43956e-08	2.79164e-07	1.46163	8.51404e-24	3.4578e-22							1.98019	1.95449e-34	1.17176e-32	0.580669	0.000902595	0.00391773	0.511657	0.00188188	0.00693652	0.830673	1.92074e-07	1.76281e-06
PAS_chr2-1_0013	C4QZD8	XP_002490892.1	8198132	CAY68612		Hypothetical protein	-2.17483	3.14904e-10	2.49692e-09	-4.37164	1.07999e-12	1.86865e-11	-2.96559	3.60234e-10	4.63973e-09	-1.60499	0.000174043	0.00093423	-2.705	6.6729e-09	8.35773e-08	-2.79782	1.53949e-08	1.17646e-07	-2.28914	3.12642e-15	5.56238e-14	-3.56615	1.05928e-23	2.43537e-22	-2.78717	1.65978e-18	4.1995e-17
PAS_chr2-1_0016	C4QZE1	XP_002490895.1	8198135	CAY68615	DOG1	2-deoxyglucose-6-phosphate phosphatase, similar to Dog2p, member of a family of low molecular weight	-0.594802	0.000603643	0.00186922	-0.931956	1.1808e-06	1.07794e-05	-1.41906	5.50796e-13	1.02355e-11	-0.83203	4.17061e-06	3.32789e-05	-0.713906	0.000148734	0.000835797	-1.41684	4.39399e-15	7.87478e-14							-2.50419	7.0543e-07	5.81316e-06	2.50644	5.38675e-21	2.26019e-18
PAS_chr2-1_0018	C4QZE3	XP_002490897.1	8198137	CAY68617		Hypothetical protein	0.695566	1.34007e-06	6.73376e-06							0.73752	0.00183991	0.00720595	0.60662	0.00475557	0.0178956				1.15491	5.51496e-07	4.35916e-06	0.89493	4.45108e-05	0.000239436
PAS_chr2-1_0020	C4QZE5	XP_002490899.1	8198139	CAY68619		Hypothetical protein	0.488537	0.00070828	0.0021548							0.691099	0.000500297	0.00233025							1.04874	3.90266e-08	3.59888e-07	0.732504	4.96143e-05	0.000264347
PAS_chr2-1_0027	C4QZF3	XP_002490907.1	8198146	CAY68627	YPL191C	Putative protein of unknown function	1.20279	2.82722e-28	7.41409e-27	1.19701	3.11185e-14	6.2423e-13	0.488811	0.00202747	0.00648277	1.31779	4.4324e-17	1.25377e-15	1.5074	1.38832e-20	4.62927e-19	0.940353	1.51104e-08	1.15648e-07	1.16921	3.48989e-19	8.36741e-18	1.30428	8.53836e-28	2.37517e-26	0.405322	0.00306325	0.0112662
PAS_chr2-1_0032	C4QZF8	XP_002490912.1	8198151	CAY68632	YLR126C	Putative protein of unknown function with similarity to glutamine amidotransferase proteins	1.23498	1.95796e-22	4.02381e-21	1.23516	8.41082e-18	2.07591e-16	0.462846	0.000909437	0.00321398	1.56145	1.28071e-24	6.0265e-23	1.64975	3.80719e-23	1.49759e-21	0.788163	2.03376e-06	1.09657e-05	0.699408	5.34531e-08	4.80601e-07	0.76649	3.91241e-10	3.79625e-09
PAS_chr2-1_0037	C4QZG3	XP_002490917.1	8198156	CAY68637	NIT1	Nitrilase, member of the nitrilase branch of the nitrilase superfamily	-0.48213	4.02558e-05	0.000156637	-0.401041	0.00663474	0.0241897				-0.567105	0.000367885	0.00178966				0.8774	0.0105913	0.0241895				0.482451	0.00847139	0.0256023	2.228	5.92795e-09	6.67723e-08	0.531072	2.14251e-05	0.000511258
PAS_chr2-1_0038	C4QZG4	XP_002490918.1	8198157	CAY68638	YET3	Protein of unknown function	1.05829	0	0	0.843356	2.4527e-13	4.47441e-12	0.441865	1.34232e-05	7.73446e-05	1.26048	6.52502e-23	2.73779e-21	1.23937	3.66382e-20	1.18252e-18	0.94094	1.74705e-13	2.65805e-12	0.44504	0.000265089	0.00129899	0.359408	0.00105865	0.00420702	0.267486	0.0159747	0.0459089
PAS_chr2-1_0042	C4QZG8	XP_002490922.1	8198161	CAY68642	FES1	Hsp70 (Ssa1p) nucleotide exchange factor, cytosolic homolog of Sil1p, which is the nucleotide exchan	-1.26678	1.13895e-20	2.10059e-19	-0.958173	1.7399e-07	1.81375e-06	0.41563	0.0185831	0.0419022	-1.12965	1.13047e-07	1.22407e-06	-0.571459	0.0043272	0.0166189	0.83104	2.46513e-05	0.000106561	-0.981961	1.07722e-11	1.4425e-10	-0.744042	5.21488e-08	4.12391e-07	0.649551	1.71898e-06	1.31937e-05
PAS_chr2-1_0048	C4QZH4	XP_002490928.1	8198167	CAY68648	FRE2	Ferric reductase and cupric reductase, reduces siderophore-bound iron and oxidized copper prior to u	2.7527	0	0	3.10866	0	0	2.17384	0	0	2.33923	1.5862e-36	1.22869e-34	3.03236	0	0	2.78373	0	0	2.49381	0	0	2.41715	0	0	1.6403	4.07074e-22	1.22001e-20
PAS_chr2-1_0054	C4QZI1	XP_002490935.1	8198173	CAY68655	GAL2	Putative hexose transporter, expressed at low levels and expression is repressed by glucose	-1.01358	4.63816e-08	2.88667e-07							-1.49206	1.02447e-09	1.46125e-08	-0.913423	0.000112942	0.000653635				-1.09081	7.79376e-11	9.59451e-10	-0.596617	6.38948e-05	0.000333177	-0.440521	0.00417383	0.0144933
PAS_chr2-1_0060	C4QZI7	XP_002490941.1	8198179	CAY68661	GRX3	Hydroperoxide and superoxide-radical responsive glutathione-dependent oxidoreductase	-0.235396	7.16898e-05	0.000267178	-0.406483	3.71019e-05	0.000251424	-0.447129	4.89069e-06	3.10586e-05	-0.318623	0.00258403	0.00968753	-0.308225	0.00511672	0.0190412	-1.07314	4.42868e-17	9.69689e-16				-0.327585	0.000214475	0.00100078	-0.225722	0.0133171	0.0395351
PAS_chr2-1_0062	C4QZI9	XP_002490943.1	8198181	CAY68663		JmjC domain-containing histone demethylase which can specifically demethylate H3K36 tri-and dimethy	-0.647312	2.81772e-07	1.49498e-06	-0.664497	0.000122242	0.000702265	-0.661145	0.00580964	0.0140525	-0.664241	0.00182324	0.0065414	-0.741169	7.64098e-05	0.000428977	-0.667998	0.0101921	0.0211223	-0.904038	7.1333e-06	4.46719e-05	-0.915236	4.67639e-06	2.84024e-05	-1.00369	9.46222e-06	5.86728e-05
PAS_chr2-1_0063	C4QZJ0	XP_002490944.1	8198182	CAY68664		Hypothetical protein	-0.647312	2.81772e-07	1.49498e-06	-0.664497	0.000122242	0.000702265	-0.661145	0.00580964	0.0140525	-0.664241	0.00182324	0.0065414	-0.741169	7.64098e-05	0.000428977	-0.667998	0.0101921	0.0211223	-0.904038	7.1333e-06	4.46719e-05	-0.915236	4.67639e-06	2.84024e-05	-1.00369	9.46222e-06	5.86728e-05
PAS_chr2-1_0088	C4QZL5	XP_002490969.1	8198484	CAY68689		Hypothetical protein	1.24115	3.08687e-22	6.2671e-21	1.36387	8.82398e-24	3.02236e-22	1.06241	1.5348e-11	2.40786e-10	1.50062	2.37319e-30	1.47518e-28	1.15597	7.08722e-18	1.9715e-16	0.710418	1.5034e-06	8.25643e-06	1.64933	4.16798e-29	1.67886e-27	1.19877	3.91009e-14	5.07404e-13	0.881942	5.93566e-08	5.91803e-07
PAS_chr2-1_0092	C4QZL9	XP_002490973.1	8198488	CAY68693	PCL1	Pho85 cyclin of the Pcl1,2-like subfamily, involved in entry into the mitotic cell cycle and regulat	-0.504235	4.68955e-07	2.52264e-06	-0.439207	0.0015536	0.00708547	-1.06042	1.11867e-14	2.42499e-13	-0.579113	3.40269e-05	0.000224248				-0.6084	0.00137516	0.00403759							-0.412642	2.80058e-05	0.000168269	-0.485536	0.000420781	0.00572884
PAS_chr2-1_0096	C4QZM4	XP_002490978.1	8198492	CAY68698	RLI1	Essential iron-sulfur protein required for ribosome biogenesis and translation initiation				-0.505503	1.65797e-06	1.48275e-05	-0.396874	2.84113e-05	0.000153026				-0.375258	0.00104828	0.00478522	-1.29042	3.85978e-09	3.32271e-08				-0.345518	5.3947e-05	0.00028472
PAS_chr2-1_0098	C4QZM6	XP_002490980.1	8198494	CAY68700		Hypothetical protein							0.753056	0.00167596	0.00549131							1.03555	1.77031e-06	9.63812e-06
PAS_chr2-1_0103	C4QZN1	XP_002490985.1	8198499	CAY68705	PHO12	One of three repressible acid phosphatases, a glycoprotein that is transported to the cell surface	0.807221	6.7525e-08	4.11111e-07	1.44903	1.32087e-21	4.03065e-20	1.07848	5.26454e-13	9.81934e-12	0.892859	8.06591e-08	8.9061e-07	0.989978	3.3951e-10	5.05749e-09	0.92153	2.91996e-09	2.59346e-08	0.939203	9.79379e-14	1.53619e-12	1.12401	1.86771e-22	4.03601e-21	1.01977	4.58298e-18	1.11475e-16
PAS_chr2-1_0108	C4QZN7	XP_002490991.1	8198504	CAY68711		Hypothetical protein	1.07043	3.32411e-30	9.56394e-29	0.967642	1.54607e-14	3.21673e-13				1.19167	1.18805e-16	3.26875e-15	1.12875	9.05797e-19	2.7147e-17				1.06572	4.23573e-19	1.00599e-17	1.14275	6.63392e-24	1.55357e-22
PAS_chr2-1_0810	C4QZN9	XP_002490993.1	8198506	CAY68713	FSH1	hypothetical protein	-0.561249	3.94902e-17	5.68094e-16	-0.751362	7.69083e-14	1.47237e-12	-0.952676	3.809e-23	1.4986e-21	-0.451214	9.41478e-05	0.000545494	-0.658276	1.54126e-08	1.87446e-07	-1.01191	8.85393e-25	3.45646e-23				-0.534042	2.70938e-07	1.98281e-06	-0.883238	7.20282e-16	1.5367e-14	0.341051	0.000476712	0.0063331
PAS_chr2-1_0115	C4QZP5	XP_002490999.1	8198511	CAY68719	CCP1	Mitochondrial cytochrome-c peroxidase				0.668891	0.00012572	0.00077195	1.4999	3.76314e-20	1.26341e-18							1.44286	2.10795e-18	5.15323e-17							0.506775	0.00020521	0.00100607	0.588629	0.000623916	0.00781447
PAS_chr2-1_0117	C4QZP7	XP_002491001.1	8198513	CAY68721	SAC7	GTPase activating protein (GAP) for Rho1p, involved in signaling to the actin cytoskeleton, null mut	1.20419	5.81227e-25	1.2892e-23	1.12235	4.80753e-14	9.41865e-13				1.18115	3.42101e-16	8.83323e-15	1.05512	1.81255e-12	3.21345e-11				1.21198	8.71406e-26	3.0469e-24	0.952051	5.08926e-13	6.15971e-12
PAS_chr2-1_0128	C4QZR0	XP_002491014.1	8198524	CAY68734		Hypothetical protein							0.990865	0.000953565	0.00333947							1.11393	0.000336039	0.00113273
PAS_chr2-1_0134	C4QZR6	XP_002491020.1	8198529	CAY68740		Hypothetical protein																1.20272	0.000121745	0.000451148							1.65562	3.75696e-06	2.68317e-05
PAS_chr2-1_0813	C4QZR7	XP_002491021.1	8198450	CAY68741	CCC2	Cu(+2)-transporting P-type ATPase, required for export of copper from the cytosol into an extracytos				0.543768	0.000982021	0.00477266	1.0086	6.06148e-10	7.44099e-09							0.83543	2.72331e-07	1.69525e-06							0.280739	0.00300994	0.0110864	0.556266	0.000346737	0.00491781
PAS_chr2-1_0140	C4QZS3	XP_002491027.1	8198455	CAY68747	KAR2	ATPase involved in protein import into the ER, also acts as a chaperone to mediate protein folding i	-1.21196	5.2979e-16	7.05685e-15				1.28716	6.88307e-16	1.74187e-14	-1.2645	6.76529e-13	1.32055e-11	-0.539377	0.0145628	0.0454298	1.19714	6.07095e-13	8.78543e-12	-0.967541	1.29632e-21	3.52809e-20				1.09115	5.19734e-31	2.46874e-29
PAS_chr2-1_0149	C4QZT2	XP_002491036.1	8198533	CAY68756	MCM3	Protein involved in DNA replication							-0.441814	0.0154333	0.0358551										1.11168	7.56164e-27	2.77904e-25	0.853768	3.54692e-20	6.86875e-19	0.704955	6.80609e-13	1.13849e-11	-1.10931	7.20668e-09	4.90346e-07
PAS_chr2-1_0168	C4QZV1	XP_002491055.1	8198090	CAY68775	ARG5,6	Protein that is processed in the mitochondrion to yield acetylglutamate kinase and N-acetyl-gamma-gl	1.16007	6.39512e-26	1.50465e-24	1.23954	1.19418e-21	3.66629e-20	0.935962	2.96181e-14	6.08802e-13	1.14886	3.3263e-19	1.08753e-17	1.08538	7.42713e-16	1.7723e-14	0.645062	5.78008e-07	3.38865e-06	0.968803	2.36542e-23	7.21811e-22	1.48955	1.50413e-29	4.58989e-28	1.44812	6.40932e-30	2.83078e-28
PAS_chr2-1_0172	C4QZV5	XP_002491059.1	8198555	CAY68779		Hypothetical protein	-0.383049	0.00552266	0.013752				1.27479	1.72786e-15	4.12392e-14	-0.836136	4.7037e-06	3.71209e-05	-0.702789	0.000167175	0.000931114	1.81	4.08399e-10	4.14657e-09	-0.697454	4.23776e-07	3.39763e-06				0.322338	0.00873972	0.0274856
PAS_chr2-1_0815	C4QZW0	XP_002491064.1	8198560	CAY68784	CRG1	hypothetical protein	1.69666	0	0	1.35291	3.4874e-22	1.11133e-20	0.87158	1.44376e-09	1.67529e-08	1.78584	6.16922e-41	5.64759e-39	1.53713	1.6548e-29	9.36173e-28	1.09092	1.26714e-15	2.37223e-14	1.1553	7.22499e-14	1.14757e-12	1.29339	1.60624e-22	3.48595e-21	0.689789	1.97799e-06	1.49762e-05
PAS_chr2-1_0177	C4QZW1	XP_002491065.1	8198091	CAY68785		Hypothetical protein	2.35876	0	0	2.43123	0	0	1.84206	2.17931e-33	1.59058e-31	2.3125	0	0	2.35659	0	0	1.71671	1.3683e-26	5.79057e-25	1.72054	0	0	1.6632	0	0	1.16788	3.29394e-32	1.62598e-30	0.519547	0.00129919	0.0140881
PAS_chr2-1_0189	C4QZX3	XP_002491077.1	8198571	CAY68797	PET18	Protein required for respiratory growth and stability of the mitochondrial genome	1.63658	5.75648e-40	2.22953e-38	2.13832	2.24324e-28	8.96404e-27	2.24361	1.4013e-45	1.21913e-43	1.88165	7.8443e-32	5.12936e-30	2.97864	0	1.4013e-45	2.86299	0	7.00649e-45	1.89383	8.38906e-22	2.30814e-20	2.92281	0	0	3.03981	0	0
PAS_chr2-1_0192	C4QZX6	XP_002491080.1	8198574	CAY68800	MSC1	Protein of unknown function	3.71355	0	0	3.39572	0	0	1.66197	5.13071e-23	2.00297e-21	3.90165	0	0	4.05726	0	0	3.14839	1.24932e-11	1.5197e-10	2.16418	1.70041e-38	8.64806e-37	1.99474	1.10347e-36	3.80546e-35	0.461514	0.00043216	0.00197632
PAS_chr2-1_0198	C4QZY2	XP_002491086.1	8198580	CAY68806	JLP1	Fe(II)-dependent sulfonate/alpha-ketoglutarate dioxygenase, involved in sulfonate catabolism for use	-0.665704	0.00158606	0.00448641	-0.842462	0.00484137	0.0187366				-1.05624	0.000160335	0.000877513	-0.964446	0.000702899	0.003377	0.517125	0.0160302	0.0345879	-1.13495	0.000205015	0.00102712	-1.08554	0.000207201	0.000969568
PAS_chr2-1_0201	C4QZY5	XP_002491089.1	8198583	CAY68809		Hypothetical protein	1.16259	2.12232e-28	5.59471e-27	0.929564	1.88068e-14	3.84928e-13	0.585788	1.5668e-06	1.10355e-05	1.22097	5.2946e-21	2.01957e-19	1.33412	5.41086e-30	3.09587e-28	1.15702	8.56242e-26	3.47745e-24	1.15985	9.39363e-18	1.99565e-16	1.30514	7.68881e-29	2.29072e-27	0.570766	9.01945e-06	5.99907e-05	-0.325468	0.00578575	0.0447485
PAS_chr2-1_0203	C4QZY7	XP_002491091.1	8198585	CAY68811	PTP2	Phosphotyrosine-specific protein phosphatase involved in the inactivation of mitogen-activated prote				0.580501	0.000405846	0.00219724							0.603806	0.000103945	0.000609273				-0.804533	8.23653e-06	5.33045e-05				-1.97759	4.64509e-08	4.73442e-07	1.19028	3.13015e-09	2.25147e-07
PAS_chr2-1_0210	C4QZZ4	XP_002491098.1	8198592	CAY68818		Hypothetical protein	2.73932	0	0	3.26343	0	0	3.43593	0	0	3.20619	0	0	3.85246	0	0	4.27882	0	0	1.20257	7.87621e-13	1.15617e-11	1.88574	1.0422e-22	2.32189e-21	1.77806	0.00100796	0.00416333
PAS_chr2-1_0817	C4QZZ9	XP_002491103.1	8198597	CAY68823	CBP3	hypothetical protein				-0.632018	9.46637e-10	1.26093e-08	-0.878853	2.65879e-20	9.10863e-19							-1.4289	2.41573e-26	1.0138e-24				-0.497582	2.49044e-08	2.0658e-07	-0.482288	5.11442e-07	4.32792e-06
PAS_chr2-1_0221	C4R007	XP_002491111.1	8198603	CAY68831	NPT1	Nicotinate phosphoribosyltransferase, acts in the salvage pathway of NAD+ biosynthesis				0.366045	0.00335641	0.0137506	0.337288	0.00401776	0.0116418				0.708199	3.13698e-06	2.63245e-05	0.908227	1.59562e-11	1.89517e-10				0.952186	8.10987e-20	1.54671e-18	1.28417	2.40864e-25	8.7248e-24
PAS_chr2-1_0235	C4R021	XP_002491125.1	8198784	CAY68845	PHO89	Na+/Pi cotransporter, active in early growth phase	5.71185	0	0	6.41769	0	0	5.7225	0	0	5.92413	0	0	6.18248	0	0	5.64645	0	0	5.64497	0	0	6.18366	0	0	5.86633	0	0	-0.459746	0.000142389	0.0023661
PAS_chr2-1_0236	C4R022	XP_002491126.1	8198785	CAY68846	SRX1	Sulfiredoxin, contributes to oxidative stress resistance by reducing cysteine-sulfinic acid groups i				-0.320995	0.0122821	0.0401457				1.61297	0.0156591	0.044444							1.90414	0.000130415	0.00068686	0.794894	7.29799e-09	6.31364e-08
PAS_chr2-1_0237	C4R023	XP_002491127.1	8198786	CAY68847	MRX8	Putative protein of unknown function				-0.320995	0.0122821	0.0401457				1.61297	0.0156591	0.044444							1.90414	0.000130415	0.00068686	0.794894	7.29799e-09	6.31364e-08
PAS_chr2-1_0254	C4R042	XP_002491146.1	8198803	CAY68866	SLM1	Hypothetical protein	0.64616	9.24262e-29	2.50197e-27	0.922927	4.11661e-19	1.1084e-17	0.845252	1.09873e-19	3.593e-18	0.675108	1.18384e-12	2.25781e-11	1.07892	1.60361e-27	8.32387e-26	1.26624	1.77682e-33	1.04047e-31				0.552453	1.03712e-06	7.10463e-06	0.635998	6.65987e-09	7.46825e-08
PAS_chr2-1_0258	C4R046	XP_002491150.1	8198807	CAY68870	ISA2	Protein required for maturation of mitochondrial and cytosolic Fe/S proteins, localizes to the mitoc	0.786178	4.03837e-06	1.88445e-05	0.802734	0.000422325	0.00226937	1.35365	6.42616e-10	7.81695e-09	0.706026	0.0047318	0.0151911	1.26057	3.61323e-08	4.18221e-07	1.55926	3.04341e-12	4.02273e-11	0.400784	0.00660314	0.0225001	0.691769	1.12577e-06	7.67013e-06	0.910318	1.56132e-10	2.14789e-09
PAS_chr2-1_0259	C4R047	XP_002491151.1	8198808	CAY68871		Hypothetical protein	0.786178	4.03837e-06	1.88445e-05	0.802734	0.000422325	0.00226937	1.35365	6.42616e-10	7.81695e-09	0.706026	0.0047318	0.0151911	1.26057	3.61323e-08	4.18221e-07	1.55926	3.04341e-12	4.02273e-11	0.400784	0.00660314	0.0225001	0.691769	1.12577e-06	7.67013e-06	0.910318	1.56132e-10	2.14789e-09
PAS_chr2-1_0260	C4R048	XP_002491152.1	8198809	CAY68872		Hypothetical protein	1.23393	7.57542e-42	3.28824e-40	1.45418	2.96736e-34	1.66007e-32	1.07619	9.56075e-23	3.62015e-21	1.39913	6.60881e-36	4.96647e-34	1.42683	1.33502e-37	9.74175e-36	1.03745	4.18068e-18	9.83829e-17	1.04783	2.62306e-19	6.41121e-18	1.4602	3.11299e-29	9.38556e-28	1.01102	1.33413e-19	3.61148e-18	-0.30991	0.00475066	0.0386423
PAS_chr2-1_0262	C4R050	XP_002491154.1	8198811	CAY68874	TVS1	Protein of unknown function	-1.16782	0	0	-1.19419	1.17041e-19	3.2558e-18	-0.955134	5.24628e-16	1.34113e-14	-0.808536	9.16518e-10	1.31472e-08	-0.873957	5.21603e-08	5.90174e-07	-0.732979	3.28049e-07	2.0147e-06	-1.45737	8.40779e-45	5.32493e-43	-1.42773	0	0	-1.4318	0	0	0.726663	2.01508e-11	2.11373e-09
PAS_chr2-1_0270	C4R058	XP_002491162.1	8198819	CAY68882	PUG1	Plasma membrane protein with roles in the uptake of protoprophyrin IX and the efflux of heme	0.852144	0.00172578	0.00484623										-1.66537	1.89877e-06	1.67431e-05	-1.08428	0.00113233	0.0033782
PAS_chr2-1_0280	C4R070	XP_002491174.1	8198829	CAY68894	SNQ2	Plasma membrane ATP-binding cassette (ABC) transporter, multidrug transporter involved in multidrug							-0.491129	1.91978e-05	0.000106947							-0.450268	7.81138e-05	0.000303067	1.65347	1.26472e-37	6.243e-36	1.10855	0	0
PAS_chr2-1_0287	C4R076	XP_002491180.1	8198835	CAY68900	ERV29	Protein localized to COPII-coated vesicles	-0.568973	1.78549e-08	1.16601e-07				0.836687	5.79424e-17	1.60328e-15	-0.304629	0.00249452	0.00941745				1.08059	1.09354e-28	5.1468e-27	-0.385771	0.000142049	0.000738558				0.790144	1.11392e-17	2.561e-16
PAS_chr2-1_0305	C4R096	XP_002491200.1	8198852	CAY68920	NAR1	Nuclear architecture related protein	0.93613	1.82513e-14	2.16224e-13							1.3241	1.55314e-06	1.36954e-05	0.715139	0.00235713	0.00980837	-0.503704	0.0225103	0.046026	1.29317	1.25004e-24	4.22412e-23	0.393604	0.00175788	0.00652722	0.512724	5.59639e-05	0.000311357
PAS_chr2-1_0307	C4R098	XP_002491202.1	8198995	CAY68922		Hypothetical protein	-2.01612	5.73463e-22	1.15495e-20	-2.88672	3.55036e-34	1.9644e-32	-1.47052	1.43728e-11	2.26193e-10	-2.1703	2.41428e-20	8.68279e-19	-3.49075	4.2039e-45	3.86758e-43	-1.35573	3.35401e-09	2.93243e-08	-1.97929	0	0	-3.14064	0	0	-2.47254	0	0
PAS_chr2-1_0313	C4R0A4	XP_002491208.1	8199001	CAY68928		Bifunctional enzyme with alcohol dehydrogenase and glutathione-dependent formaldehyde dehydrogenase	-2.2316	0	0	-3.20004	0	0	-2.8394	0	0	-2.32449	1.30915e-36	1.02993e-34	-3.33956	0	0	-2.53392	0	0	-2.25989	0	0	-3.60201	0	0	-3.58115	0	0	1.15033	8.17644e-13	1.11266e-10
PAS_chr2-1_0314	C4R0A5	XP_002491209.1	8199002	CAY68929	ARC1	Protein that binds tRNA and methionyl-and glutamyl-tRNA synthetases (Mes1p and Gus1p)	-1.03873	9.77191e-30	2.77975e-28	-1.05492	1.77041e-15	3.92688e-14	-0.582866	6.5322e-06	4.04129e-05	-0.803288	1.28384e-08	1.61603e-07	-0.875162	1.41053e-11	2.34389e-10	-0.456031	0.000434992	0.00143741	-0.700459	7.70601e-08	6.72439e-07	-0.781932	2.0852e-13	2.56698e-12	-0.561934	1.73348e-08	1.861e-07
PAS_chr2-1_0316	C4R0A7	XP_002491211.1	8199004	CAY68931		Hypothetical protein	-1.41975	6.41363e-06	2.88327e-05	-1.22156	0.00155531	0.00708685				-0.975283	0.00908478	0.0284996	-1.28602	0.00784522	0.027111				-1.69032	7.7384e-07	5.96674e-06	-0.732026	0.00608283	0.0192564				1.17136	2.71545e-05	0.00061037
PAS_chr2-1_0317	C4R0A8	XP_002491212.1	8199005	CAY68932		Hypothetical protein	-0.291921	0.000568624	0.00177167				1.10062	8.08985e-16	2.01685e-14	-0.422555	0.00163765	0.00652855				1.05551	1.64793e-20	4.6363e-19	-0.433483	0.000973468	0.00419438				0.625356	3.14141e-08	3.26124e-07
PAS_chr2-1_0827	C4R0B3	XP_002491217.1	8199010	CAY68937		hypothetical protein	0.889107	5.35931e-21	1.01827e-19	0.742754	4.77483e-10	6.62294e-09	0.40826	0.000188763	0.000820909	0.980691	2.08107e-15	5.08649e-14	1.14656	2.37006e-11	3.88706e-10	1.01866	1.71983e-16	3.49237e-15
PAS_chr2-1_0322	C4R0B4	XP_002491218.1	8198102	CAY68938	CNE1	Calnexin	-1.01823	1.07973e-14	1.30059e-13				1.97592	7.09472e-35	5.41349e-33	-1.05337	1.41254e-08	1.7648e-07				1.94771	2.62308e-31	1.4053e-29	-0.89427	1.14674e-22	3.29934e-21				1.80865	0	0
PAS_chr2-1_0324	C4R0B7	XP_002491221.1	8198103	CAY68941	HSP78	Oligomeric mitochondrial matrix chaperone	-1.98358	5.13025e-24	1.10388e-22	-1.52648	8.43746e-10	1.13287e-08				-2.03176	5.74044e-15	1.32583e-13	-1.35954	5.32455e-08	6.01101e-07				-1.73349	7.75479e-41	4.38709e-39	-1.43769	0	0
PAS_chr2-1_0328	C4R0C1	XP_002491225.1	8199016	CAY68945		Palmitoyl transferase involved in protein palmitoylation				0.611306	0.00112372	0.00531262	1.2251	3.12269e-14	6.39262e-13							1.02781	4.15747e-12	5.36846e-11							0.778916	3.16492e-07	2.7762e-06
PAS_chr2-1_0337	C4R0D2	XP_002491236.1	8199025	CAY68956		Hypothetical protein	-0.52191	0.000285105	0.000948154	-0.713263	6.38644e-05	0.000414913	-0.813881	3.89564e-05	0.000202252	-0.811526	2.28843e-05	0.000156552	-0.935064	1.16031e-06	1.04511e-05	-1.06092	1.60877e-08	1.22568e-07	-1.45174	9.01339e-27	3.26492e-25	-1.5111	3.38507e-32	1.09255e-30	-1.84395	2.95534e-42	2.03864e-40	0.887629	2.06609e-07	9.37187e-06
PAS_chr2-1_0351	C4R0E7	XP_002491251.1	8199039	CAY68971	MUP1	High affinity methionine permease	1.45397	3.65446e-37	1.34308e-35	1.52124	1.35805e-28	5.51433e-27	0.307472	0.0176567	0.0402509	0.870456	1.02596e-05	7.72156e-05	0.934111	2.6117e-06	2.24206e-05				1.94861	0	0	1.88784	0	0	0.847143	9.71725e-24	3.17704e-22	-0.656671	6.59637e-07	2.74485e-05
PAS_chr2-1_0352	C4R0E8	XP_002491252.1	8199040	CAY68972		Hypothetical protein	1.51622	0.0097814	0.0228641													1.73754	0.0116238	0.0262382
PAS_chr2-1_0353	C4R0E9	XP_002491253.1	8199041	CAY68973	ECL1	Hypothetical protein	1.52523	0	0	1.33472	1.78092e-39	1.17986e-37	1.0411	2.15914e-24	8.98632e-23	1.66304	0	0	1.62633	0	0	1.42792	0	8.40779e-45	1.57508	0	0	1.31233	2.38221e-44	9.78106e-43	0.750797	6.01503e-14	1.07778e-12	0.421012	1.63352e-05	0.000415392
PAS_chr2-1_0355	C4R0F1	XP_002491255.1	8199043	CAY68975	DSE1	Hypothetical protein	-0.421523	3.87742e-05	0.000151457	-0.761953	1.60939e-07	1.68468e-06	-0.668949	6.7626e-06	4.17358e-05	-0.326526	0.0146345	0.0421054	-0.763415	2.8411e-07	2.89574e-06	-1.03934	3.99846e-13	5.92242e-12	-0.878446	2.38956e-17	4.91079e-16	-0.943009	7.26008e-19	1.32444e-17	-1.14984	1.63548e-30	7.62466e-29	0.430344	0.000804182	0.0095304
PAS_chr2-1_0359	C4R0F5	XP_002491259.1	8199047	CAY68979		Hypothetical protein	-0.461315	8.50086e-08	5.09545e-07	-1.00861	1.60135e-16	3.76766e-15	-1.00522	2.36207e-19	7.48137e-18				-0.587982	2.17352e-05	0.000150806	-1.56185	1.12456e-17	2.55901e-16	-0.583886	2.81383e-09	3.00162e-08	-0.750546	6.72884e-17	1.04891e-15	-0.369023	4.9747e-05	0.000278927	-0.299681	0.00586306	0.0452075
PAS_chr2-1_0364	C4R0G1	XP_002491265.1	8199052	CAY68985	IME4	Probable mRNA N6-adenosine methyltransferase	-0.451844	1.02562e-05	4.44407e-05				1.63888	3.2157e-41	2.99889e-39	-1.08761	3.77806e-11	6.1363e-10	-0.685123	7.74955e-06	5.98451e-05	1.57137	9.80909e-44	8.56053e-42	-1.54975	7.6467e-21	2.02638e-19	-0.696381	6.00734e-07	4.24817e-06	0.462976	0.00021016	0.00102834	0.692101	5.26156e-09	3.67944e-07
PAS_chr2-1_0368	C4R0G5	XP_002491269.1	8199056	CAY68989	LEU1	Isopropylmalate isomerase, catalyzes the second step in the leucine biosynthesis pathway	-1.13519	6.86636e-44	3.25662e-42	-1.92178	0	0	-1.08094	1.80228e-26	8.64406e-25	-0.751151	1.37438e-05	0.0001	-1.51678	2.04399e-10	3.11863e-09	-2.65683	3.52893e-21	1.07707e-19	-1.85229	0	0	-1.93576	0	0	-0.877386	2.39649e-14	4.51922e-13	0.610545	1.45718e-10	1.24354e-08
PAS_chr2-1_0383	C4R0I1	XP_002491285.1	8199071	CAY69005	MET2	L-homoserine-O-acetyltransferase, catalyzes the conversion of homoserine to O-acetyl homoserine	1.98175	0	0	1.45102	6.06474e-26	2.2788e-24	0.718044	2.80279e-07	2.26563e-06	1.53332	2.61101e-23	1.11411e-21	1.28684	6.24101e-13	1.15528e-11				1.23927	2.23274e-34	9.94854e-33	0.902071	1.61838e-19	3.06336e-18				0.388904	0.00399343	0.0342537
PAS_chr2-1_0402	C4R0J9	XP_002491303.1	8198870	CAY69023	PFK1	Alpha subunit of heterooctameric phosphofructokinase involved in glycolysis	-0.842616	2.00673e-10	1.61662e-09	-0.852617	1.70899e-06	1.52027e-05	-1.06017	1.06416e-09	1.25213e-08	-1.03684	2.13702e-08	2.6053e-07	-1.12229	8.64284e-10	1.23627e-08	-1.28363	3.91422e-12	5.09354e-11	-1.24724	1.7669e-19	4.36096e-18	-1.68242	4.62008e-13	5.60533e-12	-2.13685	1.17856e-18	3.02759e-17	1.12209	2.80603e-08	1.64283e-06
PAS_chr2-1_0403	C4R0K0	XP_002491304.1	8198871	CAY69024		Hypothetical protein				-1.89184	0.00353864	0.0143588	-1.85344	0.00440827	0.0125499							-3.22183	4.08702e-05	0.00016982				-1.64719	0.00957297	0.0284869	-2.25662	0.00198646	0.00764666
PAS_chr2-1_0404	C4R0K1	XP_002491305.1	8198872	CAY69025	MGA1	Transcriptional repressor and activator							-1.21789	2.48058e-08	2.37495e-07							-1.69079	9.28139e-13	1.30562e-11	-0.479565	2.11024e-05	0.000128776	-0.648959	5.79853e-13	6.96792e-12	-1.04373	1.86223e-27	7.44152e-26
PAS_chr2-1_0456	C4R0Q9	XP_002491363.1	8198923	CAY69083		Hypothetical protein	-0.398888	2.46618e-12	2.44433e-11	-0.740988	5.26498e-18	1.33212e-16	-0.651153	3.48569e-15	8.03641e-14	-0.371917	5.93935e-06	4.63637e-05	-0.83688	3.5355e-19	1.0921e-17	-1.45697	6.2053e-19	1.57035e-17	-0.656015	7.08032e-13	1.04238e-11	-0.735312	7.63211e-17	1.18604e-15	-0.367975	1.43973e-05	9.16437e-05
PAS_chr2-1_0458	C4R0R1	XP_002491365.1	8198925	CAY69085		Peroxin 20	-0.702277	1.05417e-11	9.95824e-11				0.513308	0.0001131	0.000524468	-0.615161	9.56744e-05	0.000552432				0.7915	2.70989e-11	3.12288e-10				0.528287	0.004179	0.0139162	1.02859	2.02632e-09	2.4234e-08	-0.743607	4.42129e-07	1.95274e-05
PAS_chr2-1_0469	C4R0S4	XP_002491378.1	8198115	CAY69098	HUL4	Protein with similarity to hect domain E3 ubiquitin-protein ligases	0.62192	0.00116313	0.003395	0.859596	0.000599912	0.00313011							0.669532	0.0089652	0.0302619				1.0897	3.79171e-19	9.04799e-18	0.954126	4.48625e-16	6.60476e-15	0.491292	0.000246119	0.00119155
PAS_chr2-1_0850	C4R0S5	XP_002491379.1	8198393	CAY69099	RIP1	hypothetical protein				-0.68468	5.58474e-07	5.44945e-06	-0.781963	2.37216e-11	3.60913e-10	-0.254608	0.0134273	0.0392584	-0.511076	8.93907e-07	8.27357e-06	-1.08975	1.03381e-16	2.125e-15	-0.330365	9.49723e-05	0.000513626	-0.491628	1.19527e-10	1.20364e-09	-0.30825	0.000115529	0.00060092
PAS_chr2-1_0470	C4R0S6	XP_002491380.1	8198116	CAY69100	YEL023C	Putative protein of unknown function	-0.221582	0.0233337	0.0490134							-0.541971	0.000184913	0.000984184	-0.63936	1.44089e-05	0.000105756	-0.42977	0.00221826	0.00613463	-0.535619	8.84898e-05	0.000482715	-0.713665	8.94882e-08	6.85804e-07	-1.02803	2.66618e-14	5.00903e-13	0.590978	0.000154647	0.00253632
PAS_chr2-1_0472	C4R0S8	XP_002491382.1	8198395	CAY69102	ADH2	Mitochondrial alcohol dehydrogenase isozyme III	0.542656	0.00021608	0.00073511	-0.618393	0.00319997	0.0132281	-0.60254	0.00239332	0.00750015				-0.842226	3.52387e-05	0.000230125	-0.536438	0.00897708	0.0210273							-1.91359	2.15071e-08	2.27975e-07	1.63615	2.62467e-12	3.14648e-10
PAS_chr2-1_0489	C4R0U5	XP_002491399.1	8198412	CAY69119	ITR2	Myo-inositol transporter with strong similarity to the major myo-inositol transporter Itr1p	0.462926	1.70129e-06	8.40695e-06	0.618639	1.05798e-06	9.81022e-06	1.55367	5.63322e-43	5.35296e-41	0.438958	0.000186439	0.000990209	0.489005	0.000890126	0.00415365	1.52986	1.1911e-43	1.01426e-41							1.02923	3.245e-22	9.78359e-21	0.695937	1.05032e-10	9.11788e-09
PAS_chr2-1_0490	C4R0U7	XP_002491401.1	8198117	CAY69121	URE2-2	Nitrogen catabolite repression transcriptional regulator				-0.601955	6.0367e-06	4.81692e-05	0.949252	2.12432e-10	2.89137e-09							1.5472	1.24089e-30	6.31226e-29	-0.273402	0.0127269	0.0392166				1.04486	7.49546e-18	1.78017e-16
PAS_chr2-1_0502	C4R0V9	XP_002491413.1	8198424	CAY69133	PRX5	Thiol-specific peroxiredoxin, reduces hydroperoxides to protect against oxidative damage	0.741887	6.85519e-24	1.46254e-22	0.920908	1.33029e-18	3.48854e-17	0.827921	1.36482e-15	3.32041e-14	0.878664	5.15116e-12	9.10038e-11	1.26877	2.14559e-33	1.38501e-31	1.39286	3.79878e-41	2.85528e-39	0.425572	0.00033915	0.00161248	0.815827	2.6746e-12	3.03986e-11	0.548223	5.90494e-07	4.9635e-06
PAS_chr2-1_0853	C4R0W4	XP_002491418.1	8198429	CAY69138	ALD4	hypothetical protein	2.09844	0	0	1.97807	0	0	1.94787	0	0	2.26955	2.19484e-33	1.51384e-31	2.0674	3.52707e-41	2.73211e-39	2.22673	0	0	1.60598	0	0	2.01484	0	0	0.70416	6.64331e-16	1.42945e-14
PAS_chr2-1_0854	C4R0X5	XP_002491429.1	8198439	CAY69149		hypothetical protein	-1.44441	3.20253e-16	4.33461e-15	-1.09908	3.62124e-08	4.09729e-07				-2.00536	7.91518e-20	2.71108e-18	-1.63429	7.68612e-15	1.68259e-13	-0.566538	0.00299113	0.00799541	-1.90269	3.79653e-25	1.30038e-23	-1.65755	4.83302e-21	9.77279e-20	-1.15914	1.37232e-12	2.22501e-11	0.658421	0.000489669	0.0064225
PAS_chr2-1_0517	C4R0X6	XP_002491430.1	8198120	CAY69150	RKM4	Nuclear protein that contains a SET-domain	0.455103	3.90641e-09	2.74321e-08	0.438044	0.00136878	0.00632857	1.07777	6.91213e-17	1.90216e-15	0.589643	3.53665e-08	4.10301e-07	0.807165	6.06655e-13	1.12712e-11	1.05812	5.13222e-21	1.52934e-19							0.942163	1.0687e-18	2.75944e-17	0.557905	9.5729e-07	3.69751e-05
PAS_chr2-1_0518	C4R0X7	XP_002491431.1	8198440	CAY69151	STI1	Hsp90 cochaperone, interacts with the Ssa group of the cytosolic Hsp70 chaperones	-1.52783	3.38767e-21	6.56034e-20	-0.669711	0.000118311	0.000730915	0.756964	9.64426e-06	5.72067e-05	-1.58132	1.13302e-14	2.52423e-13	-0.98238	9.64228e-08	1.06002e-06	0.679633	0.000165812	0.00059475	-1.36668	7.93521e-28	3.00404e-26	-0.887317	2.51176e-16	3.79781e-15	0.654433	1.18015e-09	1.44576e-08
PAS_chr2-1_0527	C4R0Y7	XP_002491441.1	8198686	CAY69161		Hypothetical protein	0.687996	7.53351e-07	3.95529e-06	1.08077	9.6447e-11	1.44958e-09	0.754341	1.33524e-05	7.70249e-05	1.11184	1.03531e-11	1.77912e-10	1.27676	1.34021e-15	3.16805e-14	0.619552	0.00153596	0.004446				0.73575	1.5273e-06	1.02124e-05
PAS_chr2-1_0539	C4R0Z8	XP_002491452.1	8197978	CAY69172		Hypothetical protein	0.953498	2.04031e-12	2.0546e-11	0.987674	1.0867e-08	1.28439e-07				1.34841	6.40143e-19	2.02712e-17	1.26207	2.07035e-16	5.31848e-15	0.421397	0.00929499	0.021641	0.450915	0.000207923	0.00103858	0.701109	4.94016e-09	4.33339e-08
PAS_chr2-1_0542	C4R101	XP_002491455.1	8197981	CAY69175	IRC24	Putative benzil reductase	-0.760029	4.49267e-35	1.51816e-33	-0.846561	1.21746e-18	3.22626e-17	-1.06952	1.7392e-24	7.36016e-23	-0.665195	2.16556e-12	3.93632e-11	-0.621755	2.35906e-10	3.56692e-09	-0.793607	1.70226e-17	3.81004e-16	-0.335825	0.000865036	0.00376444	-0.528941	1.09901e-07	8.34618e-07	-0.846074	1.06664e-17	2.46356e-16
PAS_chr2-1_0553	C4R113	XP_002491467.1	8197992	CAY69187	LIA1	Deoxyhypusine hydroxylase, a HEAT-repeat containing metalloenzyme that catalyses hypusine formation	1.37311	0	0	1.14289	7.19518e-29	3.04435e-27	0.655524	3.04565e-10	3.98387e-09	1.20723	8.27236e-38	6.82809e-36	1.20133	1.94126e-35	1.33894e-33	0.519984	3.32058e-05	0.000140289	1.09904	4.43077e-24	1.44863e-22	0.7266	4.71713e-15	6.4716e-14	0.40885	2.03838e-05	0.000126084	0.388476	5.85871e-05	0.00118965
PAS_chr2-1_0861	C4R121	XP_002491475.1	8198000	CAY69195	MPP10	hypothetical protein	0.815925	6.61907e-35	2.20709e-33	0.383038	0.00208978	0.00917355				0.920753	8.40636e-16	2.12446e-14	0.605787	2.53587e-08	2.97625e-07	-0.351234	0.00355412	0.00932702	1.06214	1.82785e-27	6.81722e-26	0.662084	5.82174e-13	6.97915e-12	0.437901	5.69816e-06	3.93556e-05
PAS_chr2-1_0862	C4R122	XP_002491476.1	8198930	CAY69196	MCY1	hypothetical protein	1.76613	6.58531e-36	2.35156e-34	1.5413	1.03688e-21	3.20287e-20				1.59968	6.34574e-16	1.61368e-14	1.50619	2.47295e-13	4.77061e-12				1.26316	2.20004e-43	1.35113e-41	1.17797	3.43318e-43	1.35267e-41	-0.46109	8.09361e-06	5.42627e-05	0.57446	0.000315401	0.00457649
PAS_chr2-1_0563	C4R124	XP_002491478.1	8198001	CAY69198	UBA4	Protein that activates Urm1p before its conjugation to proteins (urmylation)	-1.12179	2.86015e-22	5.8303e-21	-1.22857	1.31144e-18	3.45711e-17	-1.19266	2.18277e-18	6.54311e-17	-1.23821	1.79e-19	5.96864e-18	-1.24868	5.97569e-17	1.59194e-15	-1.13774	6.59992e-17	1.39652e-15	-1.19585	1.56198e-22	4.46851e-21	-1.49908	8.83017e-38	3.13098e-36	-1.28464	2.84963e-23	9.13877e-22	0.404112	0.00130108	0.0140881
PAS_chr2-1_0565	C4R127	XP_002491481.1	8198932	CAY69201	COA3	Cytochrome c oxidase assembly factor 3,				-0.900422	0.00101602	0.00490634	-1.09749	4.1036e-06	2.65285e-05													-0.537838	1.70699e-06	1.13088e-05	-0.514476	5.46686e-06	3.79664e-05
PAS_chr2-1_0573	C4R135	XP_002491489.1	8198011	CAY69209	YJR096W	Putative xylose and arabinose reductase	0.89572	6.40454e-14	7.36229e-13	0.853644	8.78727e-08	9.53533e-07	0.824539	1.82012e-08	1.77983e-07	1.04133	6.76667e-13	1.32055e-11	1.42573	8.71722e-22	3.11285e-20	1.56358	1.16873e-30	6.00584e-29				0.487634	2.51714e-05	0.000143531	0.450574	0.000139769	0.000714455	0.602728	1.42116e-05	0.000370753
PAS_chr2-1_0576	C4R137	XP_002491491.1	8198013	CAY69211	YMR253C	Putative protein of unknown function	-0.604866	1.14313e-05	4.90677e-05	-0.487588	0.00245128	0.0105129	-0.79851	1.08421e-06	7.9362e-06	-1.00737	2.97336e-09	3.95009e-08				-0.83472	8.26063e-08	5.67538e-07	-0.437134	0.00932689	0.0303561
PAS_chr2-1_0579	C4R140	XP_002491494.1	8198016	CAY69214		Regulatory subunit of acetolactate synthase	-1.50932	0.000957691	0.00284147							-1.57137	0.00902952	0.028397	-1.57187	0.00760271	0.0265142
PAS_chr2-1_0580	C4R142	XP_002491496.1	8198933	CAY69216	IDP2	Cytosolic NADP-specific isocitrate dehydrogenase				-1.46891	1.58027e-12	2.67901e-11	-0.592893	0.00327737	0.00978353				-0.720314	0.00293789	0.0118433				-1.22594	0.00523109	0.0184057	-1.14866	1.82626e-08	1.52998e-07				-1.32438	3.08961e-08	1.76775e-06
PAS_chr2-1_0595	C4R158	XP_002491512.1	8198032	CAY69232	CNB1	Calcineurin B	-0.52605	3.55248e-07	1.95484e-06	-1.02114	6.0888e-08	6.70834e-07	-1.01267	3.49825e-10	4.54051e-09	-0.60343	2.96237e-06	2.42529e-05	-0.646435	1.86029e-06	1.64326e-05	-0.926064	1.00898e-12	1.40753e-11	-0.473197	0.00018148	0.000924852	-0.600212	5.74286e-07	4.06685e-06	-0.71224	3.59809e-09	4.19361e-08
PAS_chr2-1_0867	C4R174	XP_002491528.1	8199225	CAY69248	YNL134C	hypothetical protein	1.44532	0.00164746	0.00464704	0.591327	3.80177e-05	0.000256938	0.642038	6.86614e-06	4.22713e-05	2.22288	0.00330548	0.0119907	1.28636	1.59571e-05	0.000115603	0.833677	2.91449e-09	2.59318e-08	1.58938	1.90079e-15	3.44262e-14	1.06194	4.61209e-16	6.77023e-15	0.872503	2.57596e-10	3.43121e-09
PAS_chr2-1_0611	C4R175	XP_002491529.1	8198936	CAY69249	SNG1	DNA Polymerase phi				-1.42681	1.73396e-16	4.02326e-15	-1.5115	5.10651e-19	1.59729e-17							-1.18774	2.04233e-11	2.3919e-10	0.899198	1.88684e-16	3.74025e-15	-0.30394	0.00419477	0.0139502	-1.22389	2.74592e-29	1.17167e-27	0.971707	3.61182e-08	2.02061e-06
PAS_chr2-1_0870	C4R191	XP_002491545.1	8199239	CAY69265	PFK26	hypothetical protein	0.912093	8.33535e-11	7.0654e-10	0.687582	0.000359434	0.00198438	0.703107	0.000215953	0.000921642	1.37629	2.19873e-10	3.42743e-09	1.06849	5.52529e-07	5.31928e-06	0.582448	0.00515218	0.0129538	1.19434	7.47312e-17	1.51113e-15	1.30928	5.36356e-23	1.21101e-21	1.79705	3.17757e-37	1.9276e-35
PAS_chr2-1_0640	C4R1B0	XP_002491564.1	8199254	CAY69284		Putative protein of unknown function							0.362628	0.00206586	0.00658461				0.744105	0.00188476	0.008015	0.587885	6.40975e-06	3.13393e-05	1.07879	0.00254584	0.00977128	0.654709	1.14584e-10	1.1585e-09				1.04198	6.01779e-22	3.02996e-19
PAS_chr2-1_0642	C4R1B2	XP_002491566.1	8199256	CAY69286		Hypothetical protein	-2.35471	2.7554e-11	2.45983e-10	-1.76841	0.000200032	0.00117385				-2.22135	6.4861e-11	1.04005e-09							-2.68573	0	0	-1.22729	1.2229e-17	2.0593e-16	-0.79036	0.00219781	0.00839602	2.3878	1.23677e-06	4.51242e-05
PAS_chr2-1_0649	C4R1B9	XP_002491573.1	8199263	CAY69293	LYP1	Acetate transporter required for normal sporulation	-0.505362	0.00880958	0.0208539	-1.28736	8.78434e-06	6.76287e-05	-1.13537	1.19626e-05	6.94049e-05	-0.958482	0.000159146	0.000872874	-1.7787	9.41111e-10	1.33479e-08	-2.07224	2.91919e-14	4.77307e-13	-1.21028	7.08264e-05	0.000394045	-1.74655	3.37557e-09	2.99753e-08	-1.44647	1.98513e-06	1.4982e-05
PAS_chr2-1_0874	C4R1C0	XP_002491574.1	8199264	CAY69294	ATO2	hypothetical protein	1.36793	0	0	1.12519	6.94501e-18	1.73109e-16	1.53688	3.00843e-30	1.82536e-28	1.39204	2.2503e-33	1.53112e-31	1.17801	1.04533e-18	3.09601e-17	1.73494	0	0	0.498241	0.000473643	0.00218387	0.581564	7.38191e-07	5.15505e-06	0.764503	2.13246e-10	2.89405e-09
PAS_chr2-1_0667	C4R1D9	XP_002491593.1	8198945	CAY69313	FRA1	Protein involved in negative regulation of transcription of iron regulon	-0.436651			-0.133843			-0.59329	0.000810061	0.00290959							-0.472473	0.0188839	0.0395424	-0.425965	9.89141e-06	6.32824e-05	-0.795085	5.13145e-19	9.46404e-18	-1.49117	1.33971e-35	7.66527e-34	1.40277	2.33316e-15	4.19553e-13
PAS_chr2-1_0668	C4R1E0	XP_002491594.1	8199281	CAY69314	VTC2	Vacuolar membrane protein involved in vacuolar polyphosphate accumulation	1.46852	2.80459e-40	1.1388e-38	2.24222	0	0	1.72852	0	6.72623e-44	1.64777	3.54378e-38	2.97383e-36	2.06	0	0	1.67444	2.11583e-40	1.5222e-38	1.3688	4.24469e-40	2.24969e-38	1.80695	0	0	1.41912	0	0
PAS_chr2-1_0685	C4R1F8	XP_002491612.1	8199298	CAY69332		Hypothetical protein	1.06612	4.78782e-11	4.19247e-10	2.36142	0	0	1.91879	3.96567e-43	3.9972e-41	1.18559	2.04837e-14	4.48415e-13	2.29426	0	0	2.10869	9.80909e-45	9.1785e-43	1.13709	1.88853e-18	4.3026e-17	2.30038	0	0	2.24061	0	0
PAS_chr2-1_0693	C4R1G6	XP_002491620.1	8198312	CAY69340		Hypothetical protein							0.848276	1.01278e-06	7.45669e-06	-0.685272	0.000177622	0.00094939				0.720468	3.19226e-05	0.000135208	0.483516	0.000476317	0.00219219	0.82082	6.06939e-11	6.24936e-10	1.3874	4.9174e-30	2.19107e-28	-0.590853	0.00126056	0.0137082
PAS_chr2-1_0706	C4R1I0	XP_002491634.1	8198324	CAY69354	MNN4	Putative protein of unknown function	-0.489248	1.66214e-06	8.25335e-06	-1.07496	2.46814e-16	5.59779e-15	-1.6344	2.93928e-37	2.42659e-35	-0.563254	5.08256e-05	0.000322698	-0.802038	9.43314e-05	0.000562081	-1.98592	1.3147e-41	1.01859e-39	-0.716301	3.31222e-14	5.43225e-13	-1.28733	0	0	-1.3756	0	0
PAS_chr2-1_0717	C4R1J2	XP_002491646.1	8198335	CAY69366		Hypothetical protein	-0.323426	0.0121012	0.0276668	-0.686982	0.000232638	0.00134327	-0.900798	4.33854e-09	4.67857e-08				-0.680064	1.63083e-05	0.000117471	-1.21799	1.01565e-12	1.41293e-11				-0.622142	9.88557e-13	1.16294e-11	-0.396092	4.08342e-05	0.000234436
PAS_chr2-1_0722	C4R1J7	XP_002491651.1	8198340	CAY69371	YKL050C	Protein of unknown function with similarity to Ykl050cp and Uso1p	0.703056	3.32722e-13	3.64186e-12	0.787033	7.18342e-09	8.69435e-08	0.816984	1.87436e-09	2.12596e-08	0.666907	1.8044e-06	1.56816e-05	0.538372	0.000122803	0.000701033	1.00971	5.72297e-11	6.37091e-10	0.543415	1.04721e-07	8.95194e-07	0.556339	1.12146e-10	1.14071e-09	0.512174	7.50946e-09	8.3466e-08
PAS_chr2-1_0723	C4R1J8	XP_002491652.1	8198341	CAY69372	MSN4	Transcriptional activator related to Msn2p	1.47251	0	0	2.08345	0	0	1.66561	2.69331e-31	1.80847e-29	1.05392	3.8513e-07	3.84748e-06	1.77342	5.24421e-22	1.89961e-20	3.00332	8.99974e-35	5.52716e-33	1.65796	4.78387e-29	1.91165e-27	1.98309	0	0	0.933468	2.7401e-10	3.64021e-09
PAS_chr2-1_0727	C4R1K2	XP_002491656.1	8198345	CAY69376	ALG7	UDP-N-acetyl-glucosamine-1-P transferase	-0.815974	1.01293e-25	2.35029e-24	0.41673	0.00373221	0.0150213	1.44076	3.26237e-35	2.52758e-33	-1.23177	4.66244e-17	1.31147e-15				1.37431	1.71603e-41	1.30937e-39	-0.901101	2.53293e-11	3.26172e-10				0.992	8.32728e-20	2.30373e-18
PAS_chr2-1_0737	C4R1L3	XP_002491667.1	8198355	CAY69387	AIF1	Hypothetical protein	-0.463569	1.05992e-06	5.45119e-06	-0.310927	0.0153992	0.0482484	-0.590028	2.19357e-06	1.5112e-05	-0.576984	1.55597e-05	0.000111759				-0.56032	1.36738e-05	6.19812e-05	-1.02053	9.5303e-16	1.75769e-14	-0.857923	7.19759e-13	8.56013e-12	-1.38478	7.05615e-30	3.06273e-28	0.743795	1.22598e-07	6.05179e-06
PAS_chr2-1_0749	C4R1M6	XP_002491680.1	8198367	CAY69400	DAL2	Allantoicase, converts allantoate to urea and ureidoglycolate	-0.980471	4.15969e-14	4.82581e-13	-0.837733	1.73269e-06	1.53864e-05	-0.842155	9.6585e-07	7.1635e-06	-1.01333	4.19011e-08	4.81671e-07	-0.764384	1.55615e-05	0.000113554	-0.749999	2.58842e-05	0.000111699	-1.35219	4.50958e-18	9.87205e-17	-1.21468	6.5931e-17	1.03094e-15	-1.24486	1.00691e-16	2.22358e-15
PAS_chr2-1_0750	C4R1M7	XP_002491681.1	8198368	CAY69401	YGR127W	Putative protein of unknown function	-0.360755	0.00217693	0.00596996				0.79988	1.22767e-07	1.06412e-06							1.15325	4.55297e-14	7.32548e-13	-0.53501	0.0147547	0.0442993				0.69599	3.17243e-05	0.000189032
PAS_chr2-1_0887	C4R1Q1	XP_002491705.1	8198048	CAY69425	HSP150	hypothetical protein	-0.484863	2.31185e-07	1.30935e-06	-0.747699	3.76434e-09	4.70308e-08	-0.874701	1.01482e-11	1.6433e-10	-0.515416	0.000556413	0.00256317	-1.10807	4.22317e-16	1.05266e-14	-1.25383	1.72612e-20	4.82929e-19	-0.650953	7.50338e-09	7.58625e-08	-0.940529	1.17314e-14	1.57095e-13	-1.07431	7.02697e-23	2.184e-21
PAS_chr2-1_0787	C4R1S1	XP_002491725.1	8198064	CAY69445	FET3	Ferro-O2-oxidoreductase	-1.33457	6.40875e-40	2.46321e-38	-1.86351	0	0	-0.617546	1.57932e-06	1.10927e-05	-1.49271	6.29886e-33	4.17299e-31	-2.93972	0	0	-0.546683	6.05083e-06	2.97578e-05				-1.83611	0	0	-1.76408	0	0
PAS_chr2-1_0790	C4R1S4	XP_002491728.1	8198067	CAY69448		Hypothetical protein	0.360911	0.0189021	0.0409343							0.514837	0.0167289	0.0469771	1.02296	5.63711e-07	5.40626e-06							0.450381	0.00895222	0.0269101
PAS_chr2-2_0420	C4R1W5	XP_002491769.1	8198300	CAY69489	VTC4	Vacuolar membrane protein involved in vacuolar polyphosphate accumulation	1.13252	0	0	1.63705	0	0	1.32543	5.05799e-41	4.63128e-39	1.14227	2.88076e-28	1.62973e-26	1.49756	4.78613e-39	3.59674e-37	1.28676	5.05989e-39	3.49063e-37	0.852536	5.43978e-22	1.51322e-20	1.18465	0	0	0.903271	3.40545e-27	1.33956e-25
PAS_chr2-2_0419	C4R1W6	XP_002491770.1	8199123	CAY69490	YKR070W	Putative protein of unknown function	-0.845035	1.27826e-19	2.23474e-18	-0.235548	0.0148609	0.0470372	-0.285518	0.00249636	0.00774117	-1.08851	1.22717e-16	3.33989e-15				-0.28078	0.00200101	0.00559216	-1.93407	0	0	-1.59326	0	0	-1.34542	0	0	1.16319	1.02855e-42	5.17542e-39
PAS_chr2-2_0397	C4R1Y8	XP_002491792.1	8199104	CAY69512	YGR237C	Putative protein of unknown function	0.751991	5.64649e-20	1.0046e-18	1.25266	9.42486e-24	3.18484e-22	1.2655	1.01811e-24	4.3822e-23	0.502449	0.00612126	0.0203034	1.12539	3.6127e-16	9.14068e-15	1.52269	8.81644e-29	4.18864e-27				1.03047	2.2614e-17	3.68484e-16	0.81848	1.18733e-10	1.65144e-09
PAS_chr2-2_0394	C4R1Z0	XP_002491794.1	8199102	CAY69514		PHB domain-containing protein	1.03706	1.1824e-30	3.52271e-29	1.20976	6.49455e-25	2.40442e-23	1.08734	3.57302e-20	1.21579e-18	0.906918	1.94904e-09	2.65947e-08	1.41702	6.57848e-32	4.08922e-30	1.36018	4.90801e-31	2.57466e-29	0.607938	1.5786e-07	1.32251e-06	1.15053	1.05745e-28	3.13191e-27	0.64591	1.31194e-08	1.4267e-07
PAS_chr2-2_0391	C4R1Z3	XP_002491797.1	8199099	CAY69517	MEP1	Ammonium permease	-3.3205	0	0	-3.05878	0	0	-2.67314	0	0	-3.62329	0	0	-3.42781	0	0	-2.75391	0	0	-3.50793	0	0	-3.16564	0	0	-2.83623	0	0
PAS_chr2-2_0382	C4R1Z9	XP_002491803.1	8199093	CAY69523	HYR1	Thiol peroxidase that functions as a hydroperoxide receptor	2.02613	4.2682e-05	0.000165311	0.806397	2.53298e-10	3.6027e-09				2.08264	0.000525927	0.00244059	2.39585	4.57028e-06	3.71151e-05	0.403896	9.77831e-07	5.5144e-06	2.22219	8.08239e-15	1.40327e-13	2.7017	0	0	0.960003	2.28875e-26	8.73018e-25
PAS_chr2-2_0381	C4R200	XP_002491804.1	8199092	CAY69524	ESS1	Peptidylprolyl-cis/trans-isomerase (PPIase)	0.737781	0.000156726	0.000545722							1.38038	7.52608e-08	8.38358e-07	1.118	1.95711e-08	2.33508e-07				1.3457	7.10974e-26	2.52095e-24	1.01818	4.19384e-30	1.29546e-28	0.23616	0.0108676	0.0332635
PAS_chr2-2_0355	C4R226	XP_002491830.1	8198692	CAY69550	CRC1	Mitochondrial inner membrane carnitine transporter	0.96162	5.56985e-25	1.24089e-23	0.803804	1.45925e-12	2.49061e-11	0.863887	3.51277e-12	5.89677e-11	1.21959	2.30198e-19	7.62532e-18	0.935721	1.41315e-12	2.51422e-11	1.17301	2.85069e-27	1.25931e-25	0.367442	0.00475023	0.0169028	0.529013	4.02295e-06	2.55752e-05	0.412488	0.000690382	0.00297355
PAS_chr2-2_0493	C4R234	XP_002491838.1	8198247	CAY69558		hypothetical protein	-1.46494	3.72886e-42	1.64692e-40	-1.25545	7.87876e-17	1.89807e-15	-0.997797	5.46753e-12	8.99819e-11	-1.61935	5.72973e-16	1.4719e-14	-1.20066	2.92927e-13	5.60795e-12	-1.02899	3.30714e-12	4.34849e-11	-1.74983	0	0	-1.54985	0	0	-1.61753	0	0	0.51534	0.000149371	0.00245778
PAS_chr2-2_0342	C4R240	XP_002491844.1	8198242	CAY69564		Hypothetical protein	-1.70853	8.0033e-18	1.21742e-16	-1.21764	2.16468e-15	4.73877e-14	-2.18452	0	0	-1.49242	4.61606e-22	1.83007e-20	-1.41554	2.06853e-17	5.62974e-16	-2.10753	0	0	-1.78719	0	0	-1.80213	0	0	-1.73879	0	0
PAS_chr2-2_0339	C4R243	XP_002491847.1	8198239	CAY69567	MCM5	Component of the hexameric MCM complex	0.354701	0.00718093	0.0173994																1.28014	1.71477e-26	6.12331e-25	1.02107	4.80153e-19	8.88813e-18	0.853936	1.75108e-12	2.81683e-11	-1.09153	5.50634e-09	3.79787e-07
PAS_chr2-2_0314	C4R268	XP_002491872.1	8198214	CAY69592	GDE1	Glycerophosphocholine (GroPCho) phosphodiesterase	1.01108	1.0697e-38	3.98958e-37	1.06495	2.18747e-18	5.67727e-17	0.460803	0.000247488	0.0010326	0.858205	5.25285e-13	1.03718e-11	0.802522	3.91072e-10	5.79132e-09	0.432921	0.000271603	0.000929206	0.675073	1.27579e-09	1.40869e-08	0.855462	6.66658e-16	9.67326e-15
PAS_chr2-2_0312	C4R270	XP_002491874.1	8198212	CAY69594	YDR131C	Hypothetical protein	1.5476	4.13018e-24	8.96356e-23	2.77544	2.24208e-44	1.65213e-42	2.01818	7.10203e-25	3.16512e-23	0.973211	7.79087e-05	0.000463129	2.25676	2.16254e-28	1.14615e-26	3.34427	2.00895e-30	1.00169e-28	1.3099	1.69898e-13	2.62404e-12	1.53669	2.76164e-22	5.89188e-21	0.717098	7.95358e-05	0.000427845
PAS_chr2-2_0311	C4R271	XP_002491875.1	8198211	CAY69595	BNA1	3-hydroxyanthranilic acid dioxygenase, required for the de novo biosynthesis of NAD from tryptophan	-0.828676	1.24466e-12	1.29481e-11	-1.25564	3.98203e-13	7.13506e-12	-1.60824	1.87611e-24	7.87342e-23	-0.822557	2.43543e-07	2.50765e-06	-0.746445	2.36915e-06	2.0496e-05	-1.18417	1.57717e-13	2.41418e-12	-1.09721	3.23229e-18	7.20113e-17	-1.63276	2.18603e-43	8.70907e-42	-1.70383	0	1.96182e-44	0.79739	9.62014e-07	3.69751e-05
PAS_chr2-2_0492	C4R277	XP_002491881.1	8198205	CAY69601	GCV1	hypothetical protein	-1.03663	1.57469e-07	9.12376e-07				0.66026	0.000718034	0.00262601	-1.22084	5.77235e-06	4.51301e-05				0.877738	6.35698e-06	3.11115e-05	-1.21908	6.76533e-09	6.89543e-08				1.41186	6.6709e-26	2.4697e-24
PAS_chr2-2_0304	C4R279	XP_002491883.1	8198204	CAY69603		Subunit of a heterodimeric NC2 transcription regulator complex with Ncb2p	0.567409	4.11011e-08	2.5868e-07	0.503293	0.00105287	0.00504876				0.894047	1.79703e-09	2.47892e-08	1.13729	7.88687e-13	1.43878e-11				0.593924	4.96539e-06	3.35131e-05	0.549345	1.52684e-05	9.05496e-05
PAS_chr2-2_0489	C4R296	XP_002491900.1	8198189	CAY69620		hypothetical protein	0.80001	0.00653395	0.0159701	1.57939	4.33252e-14	8.52118e-13	1.57087	2.57078e-15	6.02161e-14				0.851466	4.86072e-05	0.000307073	1.28944	7.97254e-09	6.47576e-08	0.462663	0.000189518	0.000961917	1.08912	1.17831e-28	3.42937e-27	1.12557	4.90585e-28	2.00821e-26
PAS_chr2-2_0289	C4R297	XP_002491901.1	8198291	CAY69621	VIP1	Hypothetical protein	0.86759	1.32403e-29	3.70361e-28	1.37778	6.15067e-36	3.67291e-34	1.74096	4.06377e-44	4.28797e-42	0.882814	4.82606e-17	1.34996e-15	1.62697	0	0	2.26518	0	0	0.465392	2.18541e-05	0.000132893	1.25421	9.09094e-33	2.99169e-31	1.44013	0	1.4013e-45
PAS_chr2-2_0288	C4R298	XP_002491902.1	8198188	CAY69622	CAR1	Arginase, responsible for arginine degradation										0.843043	0.00020749	0.0010802	0.651977	0.000118852	0.00068157							-2.04099	3.10182e-12	3.47832e-11	-1.72505	1.70526e-39	1.08683e-37	0.5611	0.000789742	0.00944501
PAS_chr2-2_0286	C4R2A1	XP_002491905.1	8198290	CAY69625		Hypothetical protein				0.752989	1.87828e-05	0.000135879	1.15827	1.09338e-11	1.76483e-10							1.33813	3.62595e-12	4.74293e-11				0.403526	0.00161128	0.00607701	0.786685	3.24296e-10	4.25216e-09
PAS_chr2-2_0283	C4R2A6	XP_002491910.1	8198288	CAY69630	SHH4	Membrane anchor subunit of succinate dehydrogenase (Sdh1p, Sdh2p, Sdh3p, Sdh4p)	-1.16497	1.91001e-25	4.35154e-24	-2.20089	0	0	-1.65845	8.65444e-31	5.58766e-29	-0.764701	8.9076e-08	9.74995e-07	-1.51618	1.68029e-26	7.98139e-25	-2.26488	1.45608e-20	4.14283e-19	-1.25464	8.0009e-27	2.91917e-25	-1.64525	0	0	-0.827654	6.77441e-15	1.35354e-13
PAS_chr2-2_0279	C4R2A9	XP_002491913.1	8198683	CAY69633		Hypothetical protein	-0.688221	1.28704e-07	7.54426e-07							-0.649581	0.000197349	0.00103693				0.402605	0.00545164	0.0135712	-1.88936	6.8305e-37	3.1844e-35	-1.93787	1.79366e-43	7.21108e-42	-1.33016	2.73908e-22	8.35833e-21	1.15457	2.69787e-16	6.77677e-14
PAS_chr2-2_0276	C4R2B2	XP_002491916.1	8198680	CAY69636	SSU1	Plasma membrane sulfite pump involved in sulfite metabolism	0.864389	1.39119e-26	3.35151e-25	0.64935	1.62208e-06	1.45583e-05	0.780981	8.11509e-11	1.15445e-09	0.996052	8.62267e-18	2.48087e-16	0.744352	1.55998e-07	1.66763e-06	0.695271	2.66308e-08	1.96647e-07	0.951887	1.11691e-11	1.49169e-10	1.11901	1.42774e-18	2.54017e-17	1.14855	1.37434e-12	2.22501e-11
PAS_chr2-2_0271	C4R2B9	XP_002491923.1	8198286	CAY69643	TOH1	GPI-anchored cell wall protein of unknown function	2.18211	0	0	2.0649	0	0	0.747376	5.9754e-08	5.41225e-07	2.2704	3.1001e-33	2.0812e-31	2.00217	7.96062e-32	4.88801e-30	0.473309	0.00741975	0.0178187	2.2723	0	0	2.54226	0	0	0.949108	2.45136e-12	3.88132e-11	-0.447942	0.00574342	0.0444894
PAS_chr2-2_0262	C4R2C8	XP_002491932.1	8198285	CAY69652		Hypothetical protein	0.6282	0.00362568	0.00943239				1.06097	6.30355e-05	0.000310825	0.831347	0.00480405	0.0166243	0.89932	0.000749384	0.00357306	1.70267	1.53227e-11	1.83447e-10				0.534514	0.013511	0.0383471	0.827041	0.000116308	0.000603721
PAS_chr2-2_0482	C4R2D7	XP_002491941.1	8198658	CAY69661	FLO11	hypothetical protein				-2.8884	8.09007e-07	7.68556e-06	-3.5979	1.05257e-10	1.47653e-09				-1.79551	0.00291671	0.0117751	-2.81315	0.000160318	0.000576275							-2.08987	0.00536433	0.0180544
PAS_chr2-2_0480	C4R2E7	XP_002491951.1	8198650	CAY69671	TRR2	hypothetical protein	2.22836	1.7883e-05	7.45371e-05	0.765128	1.78273e-11	2.79628e-10	0.457258	0.00022366	0.000949704	2.63756	4.99798e-05	0.000317738	2.11782	1.66795e-05	0.000119292	0.774368	5.10857e-19	1.29933e-17	2.58085	0	0	2.26861	0	0	0.683179	1.5967e-17	3.63774e-16
PAS_chr2-2_0236	C4R2F6	XP_002491960.1	8198643	CAY69680		Hypothetical protein	-0.472784	0.000269688	0.000901047	-0.638992	9.2814e-08	1.00499e-06	-0.782274	4.90155e-11	7.15484e-10							-0.283133	0.0153693	0.0334196	-1.03667	0.00136064	0.00565853	-1.66678	1.20599e-08	1.03093e-07	-2.46612	6.22236e-18	1.48481e-16	2.2424	1.42476e-40	3.58682e-37
PAS_chr2-2_0235	C4R2F7	XP_002491961.1	8198642	CAY69681		Hypothetical protein				-0.926736	3.39387e-05	0.000230921	-1.01478	1.10359e-06	8.06627e-06							-1.32511	1.8908e-07	1.21922e-06	-0.585503	3.15498e-09	3.34354e-08	-0.74121	2.83468e-16	4.2352e-15	-0.524586	5.49372e-08	5.52113e-07
PAS_chr2-2_0226	C4R2G7	XP_002491971.1	8198633	CAY69691		Hypothetical protein							-0.933191	1.4838e-05	8.45296e-05							-0.902447	0.000153116	0.000552753				-0.582517	5.30185e-09	4.63452e-08	-1.06391	3.17203e-22	9.62118e-21
PAS_chr2-2_0223	C4R2G9	XP_002491973.1	8198631	CAY69693		Hypothetical protein	-0.688311	7.11397e-10	5.3944e-09	-0.718412	2.37832e-07	2.42405e-06				-1.16729	1.79677e-14	3.98535e-13	-1.37922	2.85426e-22	1.04139e-20				-0.83806	2.38031e-09	2.57186e-08	-1.08039	2.69971e-20	5.28912e-19	-0.793034	1.05003e-11	1.59726e-10	0.430179	0.00134087	0.014395
PAS_chr2-2_0220	C4R2H3	XP_002491977.1	8198279	CAY69697	TSA1	Thioredoxin peroxidase, acts as both a ribosome-associated and free cytoplasmic antioxidant	2.41851	1.08912e-05	4.69897e-05	0.724724	1.44272e-11	2.2843e-10	0.739719	6.29562e-11	9.08445e-10	2.33709	2.85013e-05	0.00019185	2.63317	2.61833e-06	2.24206e-05	1.30974	1.01594e-42	8.38453e-41	2.14465	0	0	2.66867	0	0	1.41101	2.11276e-35	1.19525e-33	0.631516	6.3146e-08	3.38234e-06
PAS_chr2-2_0208	C4R2I5	XP_002491989.1	8198616	CAY69709		Hypothetical protein	3.51093	0	0	2.38138	1.86114e-36	1.14278e-34	2.03191	2.1961e-28	1.15204e-26	4.02508	0	0	3.86833	2.45615e-15	5.6469e-14	3.86864	7.47139e-29	3.58342e-27	1.40805	6.05622e-12	8.35426e-11	0.747905	0.000930658	0.00373375	0.555561	0.00936617	0.0292185
PAS_chr2-2_0206	C4R2I8	XP_002491992.1	8198278	CAY69712		Hypothetical protein	2.04734	0	0	1.43838	3.57752e-33	1.87633e-31	0.496801	3.30589e-05	0.000175247	2.37167	0	0	1.77741	2.95681e-24	1.25105e-22	0.688508	2.31904e-09	2.08921e-08	1.14405	5.78789e-23	1.71424e-21	0.559506	3.16921e-08	2.59042e-07	-0.329518	0.00399241	0.0139499	0.895025	2.20551e-16	5.84459e-14
PAS_chr2-2_0186	C4R2L0	XP_002492014.1	8198761	CAY69734	PEX5	Peroxisomal membrane signal receptor for the C-terminal tripeptide signal sequence (PTS1)	1.00888	3.79185e-33	1.18584e-31	0.958035	2.46959e-15	5.33665e-14	0.914203	2.13986e-14	4.50892e-13	0.934237	8.43067e-14	1.74685e-12	1.21436	3.06183e-13	5.83951e-12	1.07718	2.4435e-21	7.59596e-20	0.849014	1.62612e-06	1.19352e-05	0.990315	2.88869e-08	2.37269e-07	0.6724	6.34553e-05	0.000348796
PAS_chr2-2_0178	C4R2L8	XP_002492022.1	8198754	CAY69742		Hypothetical protein				0.396448	9.07675e-05	0.000576311	0.898615	3.75042e-20	1.26341e-18				0.379124	0.00552419	0.0203172	1.18092	7.14051e-37	4.61021e-35				0.391979	9.8275e-05	0.000494321	0.606273	3.41581e-10	4.44408e-09
PAS_chr2-2_0470	C4R2L9	XP_002492023.1	8198753	CAY69743		hypothetical protein				-0.366247	0.0146051	0.0463368	-0.520198	0.000266302	0.00110016																-1.79105	2.30917e-07	2.09113e-06	1.12242	3.92208e-08	2.17007e-06
PAS_chr2-2_0158	C4R2P5	XP_002492049.1	8198268	CAY69769	LCL2	Putative protein of unknown function	-0.263517	0.0108416	0.0251439				0.681521	1.35638e-07	1.16765e-06							1.14486	3.3272e-18	7.90368e-17							0.599113	2.99221e-07	2.65243e-06
PAS_chr2-2_0152	C4R2Q0	XP_002492054.1	8198729	CAY69774	SET6	Hypothetical protein	-0.418764	1.09982e-05	4.73703e-05				1.01028	7.78265e-18	2.2525e-16	-0.54219	0.00118125	0.00491131	-0.317495	0.0140336	0.0441621	1.10612	3.82091e-21	1.15916e-19	-0.448327	0.00308739	0.0116529				0.533843	7.25008e-05	0.000392096
PAS_chr2-2_0151	C4R2Q1	XP_002492055.1	8198728	CAY69775	SIS1	Type II HSP40 co-chaperone that interacts with the HSP70 protein Ssa1p	-1.78567	2.24296e-20	4.077e-19	-0.956702	2.3254e-05	0.000163983				-1.64512	1.55238e-11	2.59675e-10	-0.632769	0.00564359	0.020711	0.719664	0.00258976	0.00704594	-2.12314	0	0	-1.40339	0	0	-0.317048	0.000562195	0.00249397	0.823382	0.000296457	0.00433913
PAS_chr2-2_0142	C4R2Q9	XP_002492063.1	8198720	CAY69783	URA2	Bifunctional carbamoylphosphate synthetase (CPSase)-aspartate transcarbamylase (ATCase)	1.64259	4.15144e-28	1.06645e-26	1.63661	7.91913e-24	2.73101e-22	0.454475	0.00483835	0.0135141	1.74269	5.19956e-17	1.4464e-15	1.74655	1.65713e-16	4.27879e-15				1.39402	0	0	0.579471	5.13318e-08	4.07659e-07	-0.30192	0.00225997	0.00859621
PAS_chr2-2_0462	C4R2S0	XP_002492074.1	8198709	CAY69794		hypothetical protein	-0.390244	2.66414e-11	2.38258e-10	-0.746023	3.64535e-18	9.31692e-17	-0.615773	5.87856e-13	1.0884e-11	-0.323586	4.31561e-05	0.000279294	-0.588389	8.20903e-10	1.17756e-08	-1.33785	3.44424e-16	6.75165e-15	-0.698842	2.11304e-15	3.81331e-14	-0.744041	7.75501e-22	1.62694e-20	-0.382542	1.51743e-06	1.18088e-05
PAS_chr2-2_0131	C4R2S1	XP_002492075.1	8198267	CAY69795	CTA1	Catalase A, breaks down hydrogen peroxide in the peroxisomal matrix formed by acyl-CoA oxidase (Pox1	4.03319	1.66137e-15	2.15039e-14	1.77866	4.22825e-30	1.93538e-28	0.589896	7.64631e-05	0.000369902	4.71448	9.17055e-14	1.89237e-12	3.40281	5.22382e-07	5.05807e-06				4.55374	0	0	2.97804	0	0	0.917151	4.44354e-23	1.40711e-21
PAS_chr2-2_0127	C4R2S5	XP_002492079.1	8198705	CAY69799	CCP1	Mitochondrial cytochrome-c peroxidase				-1.76084	4.61804e-33	2.3971e-31	-1.56375	8.8949e-36	7.11027e-34	2.07619	0.00212312	0.00816646				-2.6295	1.81959e-18	4.53638e-17	1.17359	0.000179812	0.000917276	-0.342335	0.00269391	0.00941278	-1.31672	1.38783e-28	5.82309e-27	0.510673	0.000291374	0.00428967
PAS_chr2-2_0123	C4R2S9	XP_002492083.1	8198701	CAY69803		Hypothetical protein																1.20399	8.87143e-05	0.000339745							0.888745	0.000226505	0.00110402
PAS_chr2-2_0116	C4R2T6	XP_002492090.1	8199220	CAY69810	GTT1	ER associated glutathione S-transferase capable of homodimerization	0.854586	2.50242e-11	2.18366e-10	2.371	0	0	0.27294	3.5476e-08	3.16768e-07	0.940018	8.67535e-05	0.000466671	1.15636	0.00382056	0.0132757	0.494542	3.04546e-09	2.54766e-08	0.0717169	2.60141e-15	4.57976e-14	0.567353	1.52322e-11	1.60113e-10	0.0691315	1.30249e-08	1.36912e-07	-0.384737	0.000162744	0.00263477
PAS_chr2-2_0115	C4R2T7	XP_002492091.1	8199219	CAY69811	INO1	Boron efflux transporter of the plasma membrane	0.854586	2.50242e-11	2.18366e-10	2.371	0	0	0.27294	3.5476e-08	3.16768e-07	0.940018	8.67535e-05	0.000466671	1.15636	0.00382056	0.0132757	0.494542	3.04546e-09	2.54766e-08	0.0717169	2.60141e-15	4.57976e-14	0.567353	1.52322e-11	1.60113e-10	0.0691315	1.30249e-08	1.36912e-07	-0.384737	0.000162744	0.00263477
PAS_chr2-2_0113	C4R2T9	XP_002492093.1	8199217	CAY69813	INO1	Inositol 1-phosphate synthase				1.35981	0.00479675	0.0186159	2.33295	1.44731e-08	1.4433e-07							2.66068	5.27193e-13	7.67325e-12
PAS_chr2-2_0111	C4R2U1	XP_002492095.1	8199215	CAY69815	GPD1	NAD-dependent glycerol-3-phosphate dehydrogenase, key enzyme of glycerol synthesis	-0.55093	2.3152e-12	2.3129e-11	-0.594743	2.02587e-06	1.78327e-05	-0.672725	7.21952e-07	5.46729e-06	-0.795264	4.62473e-11	7.48731e-10	-0.559079	4.52958e-06	3.68631e-05	-0.508644	0.00019354	0.000684938							-1.30258	0.000196685	0.000970893
PAS_chr2-2_0096	C4R2V7	XP_002492111.1	8199200	CAY69831	YME2	Integral inner mitochondrial membrane protein	0.936416	4.82287e-23	1.01603e-21	0.922935	1.6044e-10	2.36896e-09	0.438454	0.000316523	0.00128033	0.930814	1.03185e-14	2.31936e-13	1.12226	2.83022e-12	4.93086e-11	0.748651	1.78894e-06	9.71916e-06	0.374322	0.000357915	0.00168736	0.533533	3.64363e-08	2.95898e-07
PAS_chr2-2_0093	C4R2W1	XP_002492115.1	8198265	CAY69835	MYG1	Putative protein of unknown function				-0.647697	1.98286e-10	2.89383e-09	-0.831457	2.64431e-21	9.3124e-20				-0.348828	0.00243557	0.0100765	-1.35417	1.53526e-17	3.4516e-16	-0.393457	5.1063e-05	0.00029183	-0.747119	1.08591e-18	1.94575e-17	-0.429017	1.37751e-06	1.08711e-05
PAS_chr2-2_0065	C4R2Z3	XP_002492147.1	8199170	CAY69867	AQR1	Plasma membrane multidrug transporter of the major facilitator superfamily	-1.86788	1.24294e-35	4.34599e-34	-2.0642	3.51612e-26	1.3311e-24	-1.87604	2.32508e-22	8.60962e-21	-1.74498	2.34805e-12	4.25268e-11	-1.76397	2.51624e-15	5.73269e-14	-1.91525	7.53384e-20	2.00743e-18	-1.73818	7.6009e-08	6.65574e-07	-2.49292	7.74912e-13	9.18042e-12	-3.01483	9.41877e-18	2.20575e-16	2.51739	3.12465e-28	1.96658e-25
PAS_chr2-2_0454	C4R2Z4	XP_002492148.1	8199169	CAY69868		hypothetical protein	-0.425266	1.47816e-06	7.38185e-06	-0.323697	0.0109355	0.0364394				-0.486809	0.000133688	0.00074708							-1.23359	6.47296e-16	1.20709e-14	-1.06042	2.45411e-13	3.00643e-12	-0.803537	3.6286e-08	3.74385e-07	1.07122	2.36198e-14	3.83631e-12
PAS_chr2-2_0047	C4R313	XP_002492167.1	8199152	CAY69887	SOA1	Putative protein with similarity to the allantoate permease (Dal5p) subfamily	-1.5742	0	0	-1.74608	2.96391e-40	2.01666e-38	-0.55601	1.80836e-05	0.000101076	-1.8066	1.4013e-44	1.53722e-42	-2.15151	0	0	-1.08324	5.57519e-23	1.90998e-21	-1.27311	2.09283e-23	6.42523e-22	-1.60531	1.91603e-38	6.94043e-37	-0.925731	8.58736e-14	1.52782e-12
PAS_chr2-2_0035	C4R327	XP_002492181.1	8198992	CAY69901		Hypothetical protein	-0.333335	0.0116811	0.0268437	-0.971485	4.99597e-07	4.90345e-06	-1.01524	1.66908e-08	1.64491e-07							-1.11722	8.44125e-07	4.80884e-06	-0.47114	2.32084e-06	1.65751e-05	-0.790797	1.85608e-20	3.65053e-19	-0.416641	3.0203e-06	2.20394e-05
PAS_chr2-2_0028	C4R336	XP_002492190.1	8198254	CAY69910		Putative protein, acetyl coenzyme A transporter	-0.205898	0.00260953	0.00699627	0.389129	0.000308778	0.00173322	0.737475	8.03834e-14	1.61279e-12							1.00025	3.95671e-18	9.35492e-17				0.324099	0.00229984	0.00823592	0.640686	1.47804e-10	2.04448e-09
PAS_chr2-2_0027	C4R337	XP_002492191.1	8198984	CAY69911		Hypothetical protein	-0.205898	0.00260953	0.00699627	0.389129	0.000308778	0.00173322	0.737475	8.03834e-14	1.61279e-12							1.00025	3.95671e-18	9.35492e-17				0.324099	0.00229984	0.00823592	0.640686	1.47804e-10	2.04448e-09
PAS_chr2-2_0024	C4R339	XP_002492193.1	8198982	CAY69913	PYC2	Pyruvate carboxylase isoform, cytoplasmic enzyme that converts pyruvate to oxaloacetate	1.67803	0	0	1.24885	1.43671e-36	8.93065e-35	0.696379	9.05435e-13	1.63433e-11	1.77235	0	0	1.30888	2.21831e-25	9.97251e-24	0.654211	3.71985e-09	3.21324e-08	1.31054	0	0	0.630104	9.51469e-14	1.20368e-12
PAS_chr2-2_0022	C4R341	XP_002492195.1	8198980	CAY69915	BUL1	Ubiquitin-binding component of the Rsp5p E3-ubiquitin ligase complex, functional homolog of Bul2p	0.549132	0.000440946	0.00140251	1.28363	1.35118e-10	2.00684e-09	1.45005	1.51859e-13	2.93013e-12	0.928038	0.000189468	0.00100207	1.63165	0.000263554	0.00141048	1.95184	1.56752e-11	1.8662e-10	1.33763	5.94948e-22	1.64591e-20	2.15742	0	0	2.59568	0	0
PAS_chr2-2_0021	C4R342	XP_002492196.1	8198979	CAY69916	URA1	Hypothetical protein	-0.607904	2.01109e-09	1.46327e-08	-0.847077	1.39081e-09	1.80483e-08	-0.896849	2.8953e-11	4.32662e-10	-0.705679	7.52163e-07	7.09203e-06	-0.883545	7.42629e-10	1.06833e-08	-0.991117	5.77594e-11	6.40697e-10				-1.16095	3.90258e-05	0.00021174	-1.41643	4.54619e-07	3.88626e-06	0.671483	0.0002268	0.00347093
PAS_chr2-2_0019	C4R343	XP_002492197.1	8198978	CAY69917		Peroxisomal 2,4-dienoyl-CoA reductase, auxiliary enzyme of fatty acid beta-oxidation	1.43438	5.8799e-20	1.04244e-18	0.980211	6.34159e-07	6.13317e-06	-0.599137	0.00446484	0.0126676	1.56588	1.47745e-18	4.40174e-17	1.09908	1.28866e-09	1.79237e-08				2.9847	0	0	2.44436	2.42928e-22	5.20486e-21	0.658813	8.41744e-07	6.86902e-06	-1.42532	3.30261e-13	4.75103e-11
PAS_chr2-2_0015	C4R348	XP_002492202.1	8198974	CAY69922		One of several homologs of bacterial chaperone DnaJ, located in the ER lumen	-0.728896	6.48472e-13	6.94693e-12				0.817188	1.01885e-09	1.20728e-08	-0.573119	4.14535e-05	0.000269314				1.09046	8.82841e-13	1.24887e-11	-0.427165	0.00100637	0.00432344				0.871883	3.93545e-14	7.20545e-13
PAS_chr2-2_0010	C4R353	XP_002492207.1	8198969	CAY69927		Hypothetical protein	-1.82789	2.57388e-10	2.05706e-09	-3.45615	7.60752e-12	1.216e-10	-3.57639	8.58725e-13	1.55559e-11	-1.4388	1.67846e-05	0.000118694	-2.65915	1.4469e-10	2.22788e-09	-2.9724	1.81819e-12	2.4747e-11	-1.3343	0.00182473	0.00732073	-2.97971	3.8822e-08	3.13251e-07	-1.81793	6.51775e-05	0.000356362
PAS_chr2-2_0009	C4R354	XP_002492208.1	8198968	CAY69928	FET4	Low-affinity Fe(II) transporter of the plasma membrane	2.42187	0	0	2.56561	4.52353e-29	1.93017e-27	1.95745	1.52703e-19	4.92955e-18	2.85411	3.45813e-19	1.12334e-17	3.5317	0	0	3.23951	0	0	2.86309	8.26766e-44	5.15818e-42	3.14952	0	0	2.53952	5.86285e-33	2.98176e-31
PAS_chr2-2_0004	C4R358	XP_002492212.1	8198964	CAY69932		Hypothetical protein	-0.502896	0.0131827	0.0298448	-0.812395	0.00291994	0.0121503				-0.801121	0.00365959	0.0131146	-1.34	2.49872e-06	2.15309e-05
PAS_chr3_0001	C4R399	XP_002492214.1	8199698	CAY69934		Hypothetical protein	-0.535393	0.000413313	0.00132297	-1.15994	2.55162e-06	2.20746e-05				-0.752434	0.000447105	0.00210982	-1.47299	4.35565e-10	6.4313e-09	-0.540568	0.00906142	0.0211577				-0.659983	0.00666225	0.0207834
PAS_chr3_0005	C4R3A1	XP_002492216.1	8199633	CAY69936		Hypothetical protein							1.83652	2.2151e-33	1.59361e-31	-0.812457	0.00014539	0.000802672				1.73869	3.43636e-32	1.96654e-30	-1.00467	3.62749e-12	5.08758e-11	-0.343576	0.00608481	0.0192564	0.489654	2.74295e-05	0.000165597	0.743305	6.30238e-07	2.64438e-05
PAS_chr3_0006	C4R3A2	XP_002492217.1	8199634	CAY69937		NADPH-dependent medium chain alcohol dehydrogenase	1.3	1.04103e-05	4.50307e-05	0.753924	0.000764284	0.0038792				1.45003	0.0171638	0.0480376	1.31776	0.00585516	0.0213319				1.06817	0.0027516	0.0105116	0.899434	5.78423e-16	8.44162e-15
PAS_chr3_0008	C4R3A3	XP_002492218.1	8200151	CAY69938		Hypothetical protein	-0.869849	2.39503e-17	3.54676e-16	-1.00589	1.78893e-13	3.29936e-12	-1.02739	2.55166e-14	5.28813e-13	-1.05712	7.86606e-15	1.77604e-13	-0.98372	3.9544e-12	6.81864e-11	-1.12076	7.51662e-17	1.57724e-15	-1.22757	1.71224e-33	7.43202e-32	-1.49531	0	0	-1.74079	0	0	0.824388	4.99682e-11	4.83827e-09
PAS_chr3_1145	C4R3A8	XP_002492223.1	8199304	CAY69943		hypothetical protein				-1.69153	3.00009e-17	7.29732e-16	-1.85149	8.89337e-23	3.39296e-21	-0.57654	0.0110728	0.0334844	-1.50795	1.54606e-13	3.00556e-12	-2.08111	5.4567e-23	1.88219e-21							-1.04925	0.00218734	0.00836239
PAS_chr3_0017	C4R3B2	XP_002492227.1	8199307	CAY69947		Hypothetical protein	0.561134	1.5061e-12	1.55076e-11	1.05868	2.12806e-13	3.89628e-12	1.37836	7.97086e-33	5.6537e-31				1.06009	1.23992e-14	2.6231e-13	1.54412	0	5.60519e-45				1.03006	3.49404e-15	4.8598e-14	1.31231	4.58103e-22	1.36482e-20
PAS_chr3_0018	C4R3B3	XP_002492228.1	8199308	CAY69948	MUP1	High affinity methionine permease, integral membrane protein with 13 putative membrane-spanning regi							1.03105	1.30724e-05	7.54964e-05							0.807665	0.00175501	0.00499901				0.774137	0.000593994	0.00251959	0.921835	3.60517e-05	0.000211316
PAS_chr3_0022	C4R3B6	XP_002492231.1	8199311	CAY69951	DAL4	Allantoin permease	-0.889736	1.77996e-10	1.4455e-09	-0.873432	6.28659e-06	4.98472e-05	-0.59142	0.00231773	0.00729049	-1.3502	4.57393e-12	8.16657e-11	-1.21872	1.02501e-09	1.4416e-08	-1.11707	1.09139e-08	8.53456e-08	-0.927295	3.55054e-16	6.87576e-15	-1.13447	6.70848e-25	1.65575e-23	-1.0406	7.20609e-21	2.08521e-19
PAS_chr3_0026	C4R3C0	XP_002492235.1	8199315	CAY69955		Hypothetical protein	0.2258	0.0204654	0.043681	0.647689	1.18807e-07	1.27546e-06	1.11776	7.27292e-22	2.65409e-20				0.383828	0.00778791	0.0269499	0.758103	1.21515e-06	6.73953e-06				0.515021	0.000845094	0.00342046	1.0267	5.5501e-13	9.40901e-12
PAS_chr3_0028	C4R3C2	XP_002492237.1	8199317	CAY69957	YIL166C	Putative protein with similarity to the allantoate permease (Dal5p) subfamily of the major facilitat				0.955158	8.14218e-05	0.000520913	1.71312	1.75419e-13	3.37179e-12	-0.820557	0.000750826	0.00332198				1.09911	1.45142e-05	6.52039e-05	-0.567402	4.75685e-06	3.2225e-05				0.478219	0.000503091	0.00225763	1.42948	9.726e-11	8.74472e-09
PAS_chr3_0029	C4R3C3	XP_002492238.1	8199318	CAY69958		Hypothetical protein				1.01399	0.000363081	0.00200231	1.83646	1.11349e-10	1.55765e-09	-1.24735	0.000223233	0.00115044				0.973352	0.00574756	0.0142515				0.317964	0.0112076	0.0325434				2.46658	3.182e-19	1.07166e-16
PAS_chr3_0030	C4R3C4	XP_002492239.1	8199319	CAY69959		Hypothetical protein				2.27115	0.00814795	0.0284895	2.42797	0.00437622	0.0124865
PAS_chr3_0032	C4R3C5	XP_002492240.1	8199320	CAY69960		Hypothetical protein				0.775662	1.51579e-05	0.000111906	2.03093	4.4281e-43	4.37233e-41	-1.29605	1.31667e-10	2.07169e-09				1.87984	1.2815e-12	1.76812e-11	-1.08544	3.97105e-14	6.47062e-13				0.482334	2.79813e-05	0.000168269	0.631129	6.35505e-05	0.00124193
PAS_chr3_0041	C4R3D2	XP_002492247.1	8199327	CAY69967	SMK1	Middle sporulation-specific mitogen-activated protein kinase (MAPK) required for production of the o							1.42166	1.38388e-06	9.88541e-06				0.916154	0.00477838	0.017968	0.72727	0.0166612	0.0357134
PAS_chr3_0043	C4R3D4	XP_002492249.1	8199329	CAY69969	PEX2	peroxisomal integral membrane protein	0.349557	0.00745846	0.0180026				0.881335	5.72765e-07	4.40373e-06				0.4489	0.0132062	0.0421645	1.11522	7.72802e-10	7.54231e-09
PAS_chr3_0050	C4R3E3	XP_002492258.1	8199336	CAY69978		Hypothetical protein	-0.911932	2.60959e-15	3.318e-14	-0.921746	4.12299e-09	5.13843e-08	-0.787379	2.00481e-07	1.6633e-06	-1.09914	1.45318e-11	2.44707e-10	-1.05317	5.75713e-11	9.23157e-10	-0.574624	0.000387164	0.00128952	-1.00354	2.84739e-13	4.34443e-12	-1.09317	3.41875e-17	5.43009e-16	-1.00636	7.25664e-15	1.43847e-13
PAS_chr3_0053	C4R3E6	XP_002492261.1	8199339	CAY69981	ERG25	C-4 methyl sterol oxidase, catalyzes the first of three steps required to remove two C-4 methyl grou	-0.594035	3.14891e-07	1.74997e-06	-0.699359	1.64988e-06	1.47814e-05	-0.854494	2.64497e-09	2.92749e-08	-0.787945	5.87211e-07	5.64238e-06	-0.666303	1.02342e-05	7.70243e-05	-0.753614	7.18968e-07	4.14745e-06	-1.00816	6.98621e-13	1.03458e-11	-1.15539	5.68199e-19	1.04412e-17	-0.679243	1.57315e-07	1.47227e-06	0.737774	1.81147e-05	0.000451523
PAS_chr3_0056	C4R3E9	XP_002492264.1	8199342	CAY69984	MDM35	Mitochondrial intermembrane space cysteine motif protein				-0.741871	0.00673506	0.0244668	-1.07395	7.51527e-06	4.59307e-05							-0.966799	0.000103969	0.000393676				-0.678034	2.93306e-05	0.000164454	-0.616223	0.00017719	0.00088683
PAS_chr3_0064	C4R3F8	XP_002492273.1	8199350	CAY69993		Hypothetical protein	-0.704459	0.00598469	0.014771							-1.22849	0.000294338	0.00147169	-1.09859	0.000456089	0.00228498										0.645648	0.000656312	0.00285612
PAS_chr3_0066	C4R3G0	XP_002492275.1	8199352	CAY69995	MXR1	Peptide methionine sulfoxide reductase, reverses the oxidation of methionine residues	2.4638	0	0	1.79815	1.93904e-24	7.02379e-23				2.22663	2.08931e-28	1.19542e-26	1.94317	2.84089e-18	8.03588e-17				1.31431	8.11145e-26	2.85602e-24	0.979057	3.63862e-15	5.04696e-14	-0.819462	8.27265e-11	1.17002e-09	1.26266	2.39593e-11	2.4127e-09
PAS_chr3_0075	C4R3H2	XP_002492287.1	8200185	CAY70007	CAF120	Protein of unknown function	2.23819	0	0	2.09866	5.23027e-28	2.07358e-26	1.24585	2.72895e-12	4.67449e-11	2.09907	8.00783e-29	4.6883e-27	2.42615	1.0201e-31	6.18823e-30	1.20399	1.16025e-09	1.09831e-08	1.33462	2.38221e-44	1.47837e-42	1.20697	5.88405e-42	2.21109e-40	0.258473	0.00923908	0.0289116	0.655089	0.000349564	0.00494398
PAS_chr3_0076	C4R3H3	XP_002492288.1	8199361	CAY70008	PRY2	Protein of unknown function, has similarity to Pry1p and Pry3p and to the plant PR-1 class of pathog				1.16834	8.59878e-09	1.03329e-07	1.34175	7.57373e-12	1.23835e-10				0.73786	0.000343966	0.0017836	1.48904	5.37617e-12	6.82727e-11	0.286497	0.00479333	0.017013	0.919159	1.46679e-17	2.44546e-16	1.07199	8.651e-25	2.96311e-23
PAS_chr3_0078	C4R3H5	XP_002492290.1	8199363	CAY70010	MHO1	Putative protein of unknown function	-1.0281	1.22121e-15	1.59295e-14	-0.728398	1.34992e-05	0.000100248	-0.492383	0.00224593	0.00709122	-1.00425	6.25265e-09	8.13491e-08							-0.367463	0.00906063	0.029566				-0.447534	0.00116942	0.0047561
PAS_chr3_0082	C4R3H8	XP_002492293.1	8199366	CAY70013	ENO1	Enolase I, a phosphopyruvate hydratase that catalyzes the conversion of 2-phosphoglycerate to phosph				-0.641195	0.000944705	0.00461357	-0.689964	0.000441371	0.00171376	-0.585227	0.00805365	0.0257625	-1.12962	5.18014e-09	6.56978e-08	-0.804822	4.37486e-05	0.000180885							-1.27403	1.5819e-07	1.47771e-06	1.15032	6.80093e-08	3.49415e-06
PAS_chr3_0084	C4R3I0	XP_002492295.1	8199368	CAY70015		Hypothetical protein	0.998727	8.37976e-43	3.7985e-41	1.09034	1.32912e-14	2.78837e-13	0.540651	1.37269e-05	7.8824e-05	0.937261	9.02261e-26	4.54289e-24	0.699753	1.33163e-12	2.38603e-11				0.979467	7.07718e-23	2.07172e-21	1.20106	5.62096e-37	1.95183e-35				-0.34173	3.59739e-05	0.000784106
PAS_chr3_0095	C4R3I9	XP_002492304.1	8199377	CAY70024	ARO10	Phenylpyruvate decarboxylase, catalyzes decarboxylation of phenylpyruvate to phenylacetaldehyde, whi	-2.33231	1.39763e-10	1.15362e-09							-2.58914	1.2855e-06	1.15169e-05				1.45017	0.00290846	0.00780341	-1.56363	7.25252e-06	4.74856e-05	0.830506	0.0140059	0.0395732	1.20736	0.00246451	0.00925484
PAS_chr3_0098	C4R3J2	XP_002492307.1	8200423	CAY70027	YDR381C-A	Hypothetical protein				-0.815016	0.00144107	0.00661421	-1.06018	6.65409e-05	0.000325973							-0.853401	0.00153278	0.00444392				-0.459984	0.000771058	0.00315035	-0.579924	4.40529e-05	0.000250912
PAS_chr3_0104	C4R3J8	XP_002492313.1	8199385	CAY70033		Hypothetical protein	-0.454669	1.0551e-06	5.43749e-06	-1.0058	2.25469e-11	3.52557e-10	-0.803973	9.82445e-09	1.01593e-07				-0.563618	4.27873e-05	0.000274438	-1.23519	5.2098e-11	5.84333e-10	-0.80992	1.37308e-18	3.1713e-17	-0.802741	3.63226e-22	7.71664e-21	-0.306636	0.000590822	0.00261635
PAS_chr3_0115	C4R3K9	XP_002492324.1	8199395	CAY70044	SFL1	Transcriptional repressor and activator	-0.367539	7.89163e-05	0.00029195	-0.494323	1.98024e-05	0.000142639	-0.728982	4.43902e-10	5.55659e-09				-0.526933	0.000210836	0.00115012	-1.15675	3.20581e-23	1.12898e-21				-0.376338	0.000162088	0.00077799	-0.441567	7.59692e-06	5.12055e-05
PAS_chr3_0123	C4R3L7	XP_002492332.1	8199403	CAY70058	CBP4	Mitochondrial protein required for assembly of ubiquinol cytochrome-c reductase complex (cytochrome	-0.405455	3.44745e-07	1.90584e-06	-0.756289	3.88296e-07	3.86378e-06	-0.912891	1.8636e-14	3.97673e-13	-0.582016	1.01447e-06	9.287e-06	-0.66941	9.01071e-06	6.85331e-05	-1.30878	2.00556e-14	3.32237e-13	-0.647789	8.01413e-09	8.03808e-08	-0.86685	5.99878e-17	9.4387e-16	-0.690598	1.62786e-10	2.23331e-09
PAS_chr3_0124	C4R3L8	XP_002492333.1	8199404	CAY70059	ERG1	Squalene epoxidase, catalyzes the epoxidation of squalene to 2,3-oxidosqualene	-1.07345	3.36495e-32	1.03308e-30	-1.41055	2.3261e-33	1.23283e-31	-1.612	1.4013e-45	1.27518e-43	-1.2053	4.75564e-25	2.32472e-23	-1.36311	3.73008e-28	1.95635e-26	-1.81058	0	0	-1.48498	4.45074e-28	1.73717e-26	-2.08952	0	0	-1.85565	1.37327e-43	9.87215e-42	0.665885	5.69596e-06	0.000169699
PAS_chr3_0133	C4R3M6	XP_002492341.1	8199412	CAY70074	RAS1	GTP-binding protein of the ras superfamily required for bud site selection	-2.28691	1.50462e-25	3.45925e-24	-1.38691	9.42277e-13	1.64735e-11	-1.03464	7.49175e-09	7.86009e-08	-2.49625	7.86724e-29	4.66019e-27	-1.85177	3.37138e-21	1.17068e-19	-1.15394	6.47173e-08	4.52662e-07	-2.47203	0	0	-2.1288	0	0	-1.6842	0	0
PAS_chr3_0141	C4R3N5	XP_002492350.1	8200187	CAY70089	PHO84	High-affinity inorganic phosphate (Pi) transporter and low-affinity manganese transporter	-3.64191	0	0	-5.99584	0	0	-6.20953	0	0	-3.99084	0	0	-6.7489	0	0	-6.72044	0	0	-2.78803	0	0	-4.58307	0	0	-5.18622	0	0	-0.605175	1.47334e-08	9.19577e-07
PAS_chr3_1156	C4R3P5	XP_002492360.1	8199430	CAY70107		hypothetical protein	0.755287	9.01747e-12	8.61536e-11	0.793441	2.2411e-06	1.95902e-05				0.677459	1.10791e-05	8.26417e-05	1.06819	4.73105e-12	8.04758e-11				0.735685	4.85687e-08	4.42212e-07	0.716445	3.77023e-08	3.05686e-07
PAS_chr3_0154	C4R3P6	XP_002492361.1	8200188	CAY70109		Putative protein of unknown function	-0.865871	3.2903e-18	5.16096e-17	-0.526545	1.49375e-05	0.000110441	-0.568559	2.63728e-06	1.77558e-05	-1.13607	4.9885e-15	1.16824e-13	-0.729782	2.2257e-06	1.94555e-05	-0.431962	0.000118357	0.000441315	-1.28885	5.82154e-24	1.87894e-22	-1.02075	5.94433e-17	9.38234e-16	-1.06512	4.03719e-18	9.91573e-17	0.522857	1.87093e-07	8.64231e-06
PAS_chr3_1157	C4R3Q7	XP_002492372.1	8199441	CAY70126		hypothetical protein	3.42199	0	0	3.58697	0	0	2.88719	0	0	3.24035	0	0	3.30182	0	0	2.84119	0	0	3.35035	0	0	3.97391	0	0	2.87495	0	0
PAS_chr3_0170	C4R3R2	XP_002492377.1	8200190	CAY70135	AHA1	Co-chaperone that binds to Hsp82p and activates its ATPase activity	-1.57463	4.84709e-42	2.122e-40	-1.57109	5.11429e-23	1.68304e-21	0.884101	2.77143e-08	2.64336e-07	-1.34761	6.99947e-11	1.11526e-09	-1.4514	1.62318e-15	3.80127e-14	1.08214	1.21693e-11	1.48389e-10	-1.18576	7.29706e-28	2.78338e-26	-1.49662	7.20267e-43	2.80988e-41	0.450422	4.7207e-05	0.000267064
PAS_chr3_0181	C4R3S5	XP_002492390.1	8199455	CAY70158	MAE1	Mitochondrial malic enzyme	-1.62537	0	0	-1.20743	2.89791e-24	1.04221e-22	-1.05119	6.73433e-27	3.32491e-25	-1.91883	0	0	-1.43335	5.76736e-26	2.6641e-24	-1.20474	3.48852e-32	1.97395e-30	-1.7031	0	0	-1.61655	0	0	-1.89015	0	0	0.821624	1.9063e-14	3.19941e-12
PAS_chr3_0182	C4R3S6	XP_002492391.1	8199456	CAY70160	DIP5	Dicarboxylic amino acid permease	-1.98341	3.38739e-40	1.35361e-38	-1.26444	4.13743e-10	5.80278e-09				-2.47039	1.55401e-29	9.42707e-28	-1.97318	1.61368e-18	4.69647e-17				-2.28547	0	0	-1.91795	0	0	-1.39809	4.43629e-35	2.42791e-33	1.37293	1.29489e-15	2.60791e-13
PAS_chr3_0188	C4R3T2	XP_002492397.1	8199939	CAY70169	PDC1	Major of three pyruvate decarboxylase isozymes	-1.96032	9.33125e-42	3.98143e-40	-2.28851	4.77262e-33	2.45205e-31	-2.24231	3.90857e-31	2.58994e-29	-2.05547	4.72717e-23	2.00011e-21	-2.6087	1.68722e-40	1.28715e-38	-1.95106	2.68514e-21	8.29593e-20	-0.885407	0.00114376	0.00485158	-1.70622	3.46401e-42	1.32156e-40	-2.31075	0	0	0.951059	4.45876e-06	0.00013606
PAS_chr3_0191	C4R3T4	XP_002492399.1	8199941	CAY70173		Hypothetical protein	-0.693224	1.22656e-07	7.24003e-07	-1.03806	2.5036e-10	3.58115e-09	-1.26117	1.60774e-16	4.28391e-15	-1.02526	3.05583e-13	6.1056e-12	-1.2643	5.33634e-15	1.18363e-13	-1.58012	9.44454e-22	3.02947e-20	-0.611924	0.000257205	0.00126591	-0.971565	3.48157e-09	3.08621e-08	-1.33014	7.74225e-17	1.72488e-15
PAS_chr3_1162	C4R3V9	XP_002492424.1	8199965	CAY70214	KTR1	hypothetical protein	0.197282	0.000862995	0.00258334	0.335252	2.44166e-05	0.000171461	0.906682	1.33297e-28	7.1413e-27	0.331549	1.36686e-05	9.95969e-05	0.338479	0.00990579	0.0329212	1.24033	8.44016e-41	6.25068e-39				0.434859	7.73929e-05	0.000397626	0.984768	2.14826e-18	5.40824e-17
PAS_chr3_0216	C4R3W1	XP_002492426.1	8200195	CAY70217	ARG1	Arginosuccinate synthetase	1.61044	0	0	1.2728	2.50366e-17	6.14923e-16	0.944868	1.15472e-11	1.84342e-10	1.53432	0	1.82169e-44	1.32807	6.64906e-35	4.52405e-33	0.958461	1.57818e-15	2.93274e-14	1.27424	2.05311e-38	1.03374e-36	1.80475	1.88844e-11	2.01875e-10	1.75864	1.67086e-39	1.07856e-37
PAS_chr3_0225	C4R3X2	XP_002492437.1	8199974	CAY70237	FRD1	Soluble fumarate reductase	-0.525398	0.00032731	0.00107432	-1.17442	1.21679e-10	1.81258e-09	-1.35689	1.00327e-13	1.96595e-12	-0.75947	4.64209e-05	0.000297365	-1.41656	1.11968e-13	2.21082e-12	-1.23584	4.86247e-11	5.49044e-10				-2.17819	5.18817e-07	3.70006e-06	-2.70668	4.44945e-10	5.68604e-09	1.35461	6.62948e-08	3.47702e-06
PAS_chr3_0227	C4R3X5	XP_002492440.1	8200198	CAY70242	PIL1	Primary component of eisosomes	0.983894	4.13582e-36	1.49812e-34	0.759033	4.56124e-10	6.34415e-09	0.725693	4.04741e-10	5.1342e-09	1.19127	1.575e-22	6.44724e-21	0.946215	1.84258e-15	4.2951e-14	1.11652	7.62265e-21	2.24489e-19	0.680633	7.55467e-12	1.02528e-10	0.67445	7.20853e-13	8.56013e-12	0.663179	5.13532e-14	9.2675e-13
PAS_chr3_0230	C4R3X8	XP_002492443.1	8199979	CAY70247	SSA4	ATPase involved in protein folding and the response to stress	-3.87155	0	0	-2.64857	8.41786e-30	3.78428e-28	0.644276	0.00421232	0.0120942	-3.93803	3.72801e-17	1.06048e-15	-2.5965	1.17412e-28	6.28906e-27	1.01367	4.25092e-05	0.00017605	-4.19603	0	0	-3.16704	3.11956e-24	7.44408e-23
PAS_chr3_0235	C4R3Y6	XP_002492451.1	8199984	CAY70260	STP3	Zinc-finger protein of unknown function	0.866089	4.44693e-07	2.41015e-06	0.946072	2.30508e-07	2.35418e-06	0.690228	2.79865e-05	0.000150948	1.34797	1.66418e-16	4.45699e-15	1.24392	1.41907e-14	2.98955e-13	0.940966	2.39184e-09	2.14711e-08
PAS_chr3_0251	C4R402	XP_002492467.1	8200080	CAY70286		Putative protein with sequence similarity to S. pombe gti1+ (gluconate transport inducer 1)	5.52564	0	0	5.07239	0	0	4.50307	0	0	5.9419	0	0	5.46413	0	0	4.68267	0	0	5.81072	0	0	5.11184	0	0	4.76305	0	0
PAS_chr3_1171	C4R405	XP_002492470.1	8200083	CAY70291	PUF3	hypothetical protein	-0.531914	0.000209596	0.000714982				0.567127	0.00142003	0.00473895	-1.15156	8.48024e-07	7.93644e-06	-1.1381	1.69701e-07	1.79883e-06				-0.799102	0.000633777	0.00284155
PAS_chr3_0256	C4R407	XP_002492472.1	8200084	CAY70293	PCF11	mRNA 3' end processing factor	-0.489152	4.40069e-08	2.74566e-07				0.781154	1.54186e-12	2.7341e-11	-0.905573	1.49205e-07	1.58158e-06	-0.503244	0.00222029	0.0092773	0.84783	9.18128e-18	2.11128e-16	-1.15919	2.07836e-23	6.41997e-22	-0.441196	3.44056e-05	0.000189062				0.775748	1.78963e-15	3.46569e-13
PAS_chr3_0263	C4R415	XP_002492480.1	8200204	CAY70301	MDM12	Mitochondrial outer membrane protein	0.702642	3.94021e-11	3.46835e-10	0.434199	0.00765084	0.0269762				0.998125	1.40861e-11	2.37998e-10	1.16619	1.08018e-14	2.30453e-13	0.493513	0.00118294	0.00351047	0.785077	1.39083e-07	1.17104e-06	0.767527	7.41355e-08	5.74265e-07	0.416557	0.00584335	0.0194843
PAS_chr3_0264	C4R416	XP_002492481.1	8200092	CAY70302	HEM15	Ferrochelatase	0.930305	5.32493e-44	2.53355e-42	0.844849	2.02156e-15	4.44479e-14	0.241398	0.00841129	0.0214477	1.07126	2.82706e-31	1.80687e-29	1.17478	3.00143e-25	1.32563e-23	0.530119	6.06377e-10	5.99944e-09	0.6224	1.75847e-09	1.92058e-08	0.627879	2.21301e-10	2.19773e-09
PAS_chr3_0278	C4R431	XP_002492496.1	8200106	CAY70317	ESBP6	Protein with similarity to monocarboxylate permeases							0.878616	9.93594e-06	5.87293e-05	0.883671	0.00104845	0.00441755	0.999579	0.000101448	0.000598116	1.1645	3.46447e-07	2.1148e-06							0.853079	0.000129239	0.000663997	0.62829	0.00157258	0.0163227
PAS_chr3_0283	C4R437	XP_002492502.1	8200111	CAY70323	AMD2	Putative amidase	-0.661565	7.29897e-06	3.25224e-05				0.838506	2.01136e-06	1.38947e-05	-1.07342	2.31607e-07	2.39454e-06	-0.688358	0.000621164	0.00301888	0.718723	0.000117271	0.000438114	-0.845628	3.9394e-06	2.70599e-05	-0.413427	0.00737894	0.0227514
PAS_chr3_0284	C4R438	XP_002492503.1	8200112	CAY70324		Hypothetical protein	-1.06625	1.10103e-17	1.66477e-16	-0.471469	0.00247729	0.0105813	0.915137	2.01975e-12	3.53175e-11	-1.21686	1.11465e-12	2.13394e-11	-1.03995	9.49084e-09	1.16837e-07	0.784534	4.23073e-09	3.60507e-08	-1.39024	1.54059e-17	3.20531e-16	-0.772917	9.06405e-08	6.92527e-07				0.491415	0.000191414	0.00303072
PAS_chr3_0287	C4R441	XP_002492506.1	8200115	CAY70327	FMP45	Integral membrane protein localized to mitochondria (untagged protein) and eisosomes, immobile patch	2.50495	0	0	1.99565	0	0	0.790187	2.367e-10	3.16186e-09	2.40899	0	0	2.07644	0	0	1.29732	5.51176e-17	1.18621e-15	1.84164	1.84671e-33	7.94716e-32	1.58129	6.86084e-06	4.24899e-05
PAS_chr3_1176	C4R448	XP_002492513.1	8200121	CAY70334	LTV1	hypothetical protein	0.898699	6.5748e-30	1.88092e-28	0.613126	5.60505e-06	4.50821e-05	0.467347	0.000105065	0.000490367	1.06977	1.43943e-19	4.89698e-18	0.745971	2.10576e-10	3.20317e-09				0.723141	1.41131e-11	1.85051e-10	0.313592	0.00136035	0.00523252	0.393731	4.18111e-05	0.000239226
PAS_chr3_0293	C4R449	XP_002492514.1	8200208	CAY70335		Catalytic core subunit of the Anaphase-Promoting Complex/Cyclosome (APC/C)	0.740359	2.53533e-06	1.22157e-05	1.05835	1.1048e-06	1.01694e-05	1.06253	1.59653e-06	1.11906e-05	0.732291	0.000839505	0.00364075	1.12804	1.22259e-07	1.32954e-06	0.949617	6.56196e-06	3.19904e-05				0.705513	5.98563e-05	0.000314261	0.637446	0.000659302	0.00286665
PAS_chr3_0299	C4R454	XP_002492519.1	8200126	CAY70340	YPS6	Aspartic protease, attached to the plasma membrane via a glycosylphosphatidylinositol (GPI) anchor	1.15314	7.65185e-09	5.24892e-08	2.5885	3.04981e-30	1.42183e-28	3.2047	0	0				2.3072	4.67376e-23	1.82422e-21	3.11958	0	0	1.06967	2.4026e-05	0.000144875	2.79889	0	0	3.035	0	0
PAS_chr3_0303	C4R458	XP_002492523.1	8200130	CAY70344	YPS1	Aspartic protease, attached to the plasma membrane via a glycosylphosphatidylinositol (GPI) anchor	1.13211	1.29889e-29	3.65357e-28							1.52814	7.48413e-25	3.58882e-23	0.331954	0.0107029	0.0351527	-0.429165	0.0163366	0.0352037	1.4669	2.83712e-40	1.53601e-38	0.565478	7.2326e-07	5.05779e-06	-0.526256	4.6641e-05	0.000264457	-0.353263	0.0044898	0.037012
PAS_chr3_0306	C4R460	XP_002492525.1	8200132	CAY70346	GAS2	1,3-beta-glucanosyltransferase	-1.0261	4.28124e-15	5.33565e-14	-0.584758	0.000986083	0.00478317				-1.56125	1.9288e-12	3.54435e-11	-1.36341	7.09219e-14	1.41703e-12				-0.706458	6.54768e-10	7.47564e-09	-0.658284	3.17364e-10	3.12095e-09	-0.307096	0.0033892	0.0122503
PAS_chr3_0315	C4R468	XP_002492533.1	8200140	CAY70354	ARN1	Transporter, member of the ARN family of transporters that specifically recognize siderophore-iron c	0.777519	0.0136544	0.0307881	1.59042	1.78981e-06	1.58378e-05	2.39697	1.76629e-16	4.68161e-15							3.43289	1.8508e-31	1.00222e-29				0.849893	0.012332	0.035481
PAS_chr3_0326	C4R478	XP_002492543.1	8199855	CAY70364		Hypothetical protein							1.26777	1.0107e-08	1.03664e-07							0.843184	0.000150715	0.000545259
PAS_chr3_0332	C4R484	XP_002492549.1	8199465	CAY70370		Hypothetical protein							0.97444	8.48891e-10	1.01786e-08							1.31669	9.18547e-21	2.65851e-19	-0.826167	9.3409e-06	5.9989e-05							0.601322	1.28302e-05	0.000343618
PAS_chr3_0337	C4R489	XP_002492554.1	8199470	CAY70375		Hypothetical protein	-0.68069	1.10266e-11	1.03968e-10							-0.687237	2.2048e-06	1.88156e-05	-0.425485	0.00377718	0.0146878	0.611056	3.82325e-07	2.31696e-06	-1.01696	1.2514e-11	1.65375e-10	-0.576111	3.14187e-05	0.000174606				0.485111	6.07107e-05	0.00120822
PAS_chr3_0341	C4R494	XP_002492559.1	8199474	CAY70380		Hypothetical protein	1.80233	0	0	1.68483	5.34463e-34	2.92503e-32	0.810648	9.99589e-09	1.02943e-07	1.72379	8.86294e-34	6.2852e-32	2.08382	0	0	1.2334	2.12332e-16	4.2944e-15	1.07882	7.34334e-12	9.99289e-11	1.54884	7.6839e-27	2.0579e-25	0.693078	1.70154e-05	0.000106824
PAS_chr3_0362	C4R4B9	XP_002492584.1	8200213	CAY70405	MPM1	Hypothetical protein	-1.75558	0	2.8026e-44	-1.69839	3.19981e-25	1.19341e-23	-0.579577	0.000332191	0.00133513	-1.25223	1.09195e-14	2.44355e-13	-0.932751	4.95679e-09	6.3139e-08				-1.57844	0	0	-1.64025	0	0	-0.563888	2.27119e-07	2.06789e-06	0.6159	9.34916e-05	0.00166926
PAS_chr3_0372	C4R4D0	XP_002492595.1	8199505	CAY70416	CCC1	Putative vacuolar Fe2+/Mn2+ transporter	-2.74484	0	0	-3.7623	0	0	-1.35276	2.55946e-35	2.01398e-33	-2.28118	1.46428e-39	1.27115e-37	-3.91098	0	0	-3.09277	1.16573e-05	5.37602e-05	-2.82364	0	0	-2.62271	0	0	-1.04767	4.62888e-35	2.50607e-33
PAS_chr3_0374	C4R4D1	XP_002492596.1	8199506	CAY70417		Hypothetical protein	-0.580977	0.00175588	0.00491706	-0.842525	0.00151532	0.00691716	1.33668	4.32917e-09	4.67847e-08				-0.988995	0.000301935	0.00159223				-0.952613	0.000265216	0.00129899							0.724073	0.000849549	0.00997082
PAS_chr3_1184	C4R4D5	XP_002492600.1	8199509	CAY70421	OYE3	hypothetical protein	1.49141	0.000290488	0.000965416	0.838913	2.08082e-06	1.82844e-05	0.500488	0.0048691	0.0135925	1.8503	0.00806771	0.0257911	1.40653	3.68085e-07	3.70049e-06	0.518048	0.00416023	0.0107002	1.75191	8.35905e-07	6.40606e-06	1.72935	0	0				0.653253	0.000250602	0.00376651
PAS_chr3_0377	C4R4D6	XP_002492601.1	8200216	CAY70422		Widely conserved NADPH oxidoreductase containing flavin mononucleotide (FMN)																-1.64274	0.00279692	0.00755244	1.54193	9.29557e-05	0.000504345	1.0862	1.36895e-22	2.9968e-21	-1.09022	9.5704e-24	3.14947e-22
PAS_chr3_0394	C4R4F5	XP_002492620.1	8199526	CAY70441		Putative GPI-anchored aspartic protease	0.556808	1.59247e-12	1.63635e-11	0.68758	1.12314e-09	1.46883e-08	0.539222	7.7891e-07	5.85461e-06	0.742548	3.73866e-08	4.32739e-07	0.696027	2.07979e-09	2.77031e-08	0.405012	0.000241188	0.000835367	1.00305	5.42609e-28	2.10156e-26	0.887826	2.1803e-26	5.74753e-25	0.358802	3.19203e-05	0.000189081
PAS_chr3_0399	C4R4G1	XP_002492626.1	8199531	CAY70447	LCB5	Minor sphingoid long-chain base kinase	-0.941715	3.70593e-17	5.36188e-16	-0.89384	5.03961e-10	6.9329e-09	-1.05742	4.06902e-13	7.64611e-12	-0.991274	1.20167e-11	2.05099e-10	-0.921316	1.42264e-09	1.96246e-08	-0.833243	4.44991e-09	3.76634e-08	-1.33977	4.11669e-20	1.06295e-18	-1.48655	7.87543e-24	1.82732e-22	-1.50964	1.63597e-26	6.33625e-25	0.53151	0.000388893	0.00539415
PAS_chr3_1188	C4R4G2	XP_002492627.1	8199532	CAY70448		hypothetical protein	-0.346721	4.55561e-12	4.44525e-11	-0.833758	5.33415e-23	1.74399e-21	-0.777647	2.63692e-18	7.85771e-17	-0.270857	0.000460177	0.00216947	-0.675758	3.7901e-15	8.4814e-14	-1.43325	2.28434e-18	5.55745e-17	-0.657059	5.95439e-14	9.54788e-13	-0.817711	1.70305e-21	3.54334e-20	-0.406416	2.18928e-06	1.63547e-05
PAS_chr3_0401	C4R4G4	XP_002492629.1	8199533	CAY70450		Hypothetical protein	-0.584481	0.000104524	0.000378073				1.45787	8.39636e-17	2.28563e-15							1.826	1.7284e-23	6.1732e-22	-0.482049	0.00100153	0.00430634				1.50389	1.12104e-44	8.37976e-43
PAS_chr3_0408	C4R4H1	XP_002492636.1	8199540	CAY70457		Hypothetical protein	-2.05429	2.50537e-21	4.88936e-20	-1.80853	2.54099e-10	3.60391e-09				-1.42529	2.97043e-05	0.00019862	-1.31056	4.08953e-05	0.000263309				-1.83009	9.29686e-23	2.69021e-21	-1.42873	8.17663e-17	1.26675e-15	-0.864937	8.36453e-08	8.19366e-07
PAS_chr3_0409	C4R4H2	XP_002492637.1	8199541	CAY70458	NHA1	Na+/H+ antiporter involved in sodium and potassium efflux through the plasma membrane	-0.521779	1.32484e-07	7.74746e-07	-0.93011	2.38712e-10	3.44388e-09	-0.763266	5.10678e-08	4.66747e-07	-0.517744	0.0103584	0.0317048	-1.27165	1.0449e-17	2.89071e-16	-1.35945	9.1624e-21	2.65851e-19	-0.426665	0.000413426	0.00192585	-1.15274	9.78131e-28	2.70598e-26	-0.95765	3.16314e-19	8.29501e-18
PAS_chr3_0410	C4R4H3	XP_002492638.1	8199542	CAY70459	CAR2	L-ornithine transaminase (OTAse)	-0.215946	0.000397315	0.0012764	-0.362796	1.34983e-05	0.000100248	-0.923995	1.90901e-19	6.12342e-18	0.426397	3.01662e-08	3.59023e-07	0.238302	0.00537016	0.0198668	-0.503008	4.49375e-06	2.24955e-05				-1.21877	5.71443e-07	4.05242e-06	-1.89917	0	2.8026e-45	0.360823	0.000556892	0.00713473
PAS_chr3_0411	C4R4H4	XP_002492639.1	8199543	CAY70460		Hypothetical protein	-0.377245	0.000701349	0.00213629	-0.638973	3.41891e-05	0.000232311	-0.675438	1.75276e-05	9.84047e-05				-0.383345	0.0130754	0.0418529	-0.381607	0.017565	0.0372138	-0.490422	0.000192885	0.00097312	-1.00194	8.82149e-17	1.36246e-15	-0.946409	3.83931e-15	7.76342e-14	0.705244	1.33168e-05	0.000349218
PAS_chr3_0425	C4R4I9	XP_002492654.1	8200221	CAY70475	SUR2	Sphinganine C4-hydroxylase	-0.700905	1.72172e-09	1.26368e-08	-0.384138	0.00568708	0.0213531	-0.916869	2.67811e-11	4.05014e-10	-0.481036	0.00409629	0.0144533	-0.465907	0.00579529	0.0211751	-0.827594	4.31193e-09	3.66805e-08	-0.753459	0.0162712	0.0480784	-1.18557	8.66397e-05	0.000440637	-1.40147	1.98423e-06	1.4982e-05	0.637703	0.00057816	0.00738842
PAS_chr3_0434	C4R4J8	XP_002492663.1	8199565	CAY70484	AGC1	Mitochondrial amino acid transporter	-1.19591	0	0	-0.762721	1.21109e-09	1.57976e-08				-1.5223	4.82972e-41	4.58822e-39	-1.26224	3.53726e-26	1.6645e-24				-0.914329	1.0711e-19	2.68308e-18	-0.657918	2.43264e-12	2.78372e-11	-0.464677	2.42297e-06	1.79143e-05
PAS_chr3_0440	C4R4K2	XP_002492667.1	8199569	CAY70488	JEN1	Lactate transporter							1.59363	0.00381589	0.0111791							2.74528	8.47996e-05	0.000326992	-1.17176	0.00168366	0.00681451							-1.99568	0.000722348	0.00884921
PAS_chr3_0444	C4R4K5	XP_002492670.1	8199572	CAY70491		Hypothetical protein	0.982356	3.89365e-40	1.54366e-38	1.08734	2.42797e-21	7.23363e-20	0.891549	1.65801e-15	3.97606e-14	0.795126	7.18775e-11	1.13806e-09	1.18065	2.99197e-24	1.25538e-22	1.12669	1.13984e-23	4.10017e-22	0.351104	0.00184826	0.00739745	0.630423	1.13055e-10	1.14534e-09	0.370392	0.000308639	0.00146742	0.328654	0.0041936	0.035309
PAS_chr3_0445	C4R4K6	XP_002492671.1	8199573	CAY70492		Hypothetical protein	1.02887	9.17103e-26	2.13778e-24	0.966536	6.12945e-11	9.29572e-10				1.19548	3.35098e-15	7.95857e-14	1.40419	1.79896e-14	3.74287e-13				0.908935	4.11087e-08	3.78396e-07	0.92583	1.68408e-08	1.42032e-07
PAS_chr3_0447	C4R4K8	XP_002492673.1	8199575	CAY70494	GRE2	Putative dihydrokaempferol 4-reductase	0.920555	0.0106477	0.0247398	0.361186	0.00504712	0.0193102	0.527276	2.66718e-05	0.000144741	1.58739	0.013979	0.0405906	0.938294	7.2686e-05	0.000443605	0.499347	0.000202512	0.000712685	1.64507	3.35534e-06	2.33344e-05	1.33675	9.20579e-24	2.1262e-22	0.502896	1.50604e-05	9.53825e-05
PAS_chr3_0448	C4R4K9	XP_002492674.1	8199576	CAY70495		Putative dihydrokaempferol 4-reductase	2.19123	0.00426212	0.0108878	0.312793	0.0156172	0.0487794	1.2171	1.96158e-21	6.95669e-20	2.26717	0.0062222	0.020584	2.06928	0.00347799	0.0136917	1.23986	6.41746e-26	2.64904e-24	1.93562	0.000178881	0.000913453	1.95797	4.09103e-09	3.60742e-08	0.472888	0.000202308	0.000994746	0.541597	7.83915e-06	0.000224262
PAS_chr3_0449	C4R4L0	XP_002492675.1	8199577	CAY70496	GRE2	Putative dihydrokaempferol 4-reductase	1.19706	0.00822173	0.0196284				1.42709	7.42403e-13	1.35462e-11	1.80551	0.00653297	0.0215131	1.65871	0.00436814	0.0167252	1.7513	3.01466e-17	6.68803e-16	1.14029	8.40743e-19	1.9689e-17	1.27131	2.52297e-36	8.5256e-35	0.721703	1.21637e-09	1.48651e-08	0.995439	1.05215e-06	3.95341e-05
PAS_chr3_0456	C4R4L7	XP_002492682.1	8199584	CAY70503	PGI1	Glycolytic enzyme phosphoglucose isomerase	-1.11651	2.99454e-17	4.383e-16	-0.825097	8.22976e-07	7.80355e-06	-0.809443	7.86634e-07	5.89507e-06	-1.48478	1.11938e-15	2.74931e-14	-1.24425	9.16222e-13	1.66541e-11	-0.996894	1.35658e-08	1.04301e-07	-1.09008	3.63983e-18	8.07337e-17	-1.27057	1.02593e-25	2.649e-24	-1.65158	2.92171e-42	2.03864e-40	0.886139	2.12535e-06	7.18197e-05
PAS_chr3_0486	C4R4P9	XP_002492714.1	8199994	CAY70535		Hypothetical protein				2.49758	0	0	4.7614	0	0	-0.767849	0.00041429	0.00198473	1.36064	6.28047e-07	5.94401e-06	5.57272	0	0				2.33852	0	0	2.53193	0	0
PAS_chr3_0489	C4R4Q2	XP_002492717.1	8200226	CAY70538	SUL1	High affinity sulfate permease	1.61585	4.454e-21	8.5595e-20	2.0183	5.20496e-30	2.36099e-28	1.04375	6.55324e-11	9.40231e-10	0.821106	6.25182e-05	0.000381089	1.0804	6.02474e-06	4.76209e-05	0.523758	0.0133704	0.0297277	1.4636	1.53395e-39	8.04524e-38	1.77721	0	0	0.502229	8.68268e-07	7.07399e-06
PAS_chr3_0492	C4R4Q4	XP_002492719.1	8199861	CAY70540		Hypothetical protein							0.878234	0.000229684	0.000972825							1.038	1.2935e-06	7.15048e-06
PAS_chr3_0493	C4R4Q5	XP_002492720.1	8199862	CAY70541		Hypothetical protein	-1.17368	1.45479e-10	1.19492e-09				-1.08269	2.03283e-09	2.29024e-08	-1.49257	1.85612e-14	4.09894e-13	-1.09542	1.54003e-07	1.6498e-06	-1.49315	5.63926e-11	6.31096e-10	-0.692712	8.92578e-09	8.86416e-08	-0.472481	2.94063e-05	0.000164512	-1.05002	8.73299e-17	1.93703e-15
PAS_chr3_0494	C4R4Q6	XP_002492721.1	8199863	CAY70542		Hypothetical protein	-1.16318	1.85295e-16	2.55606e-15	-1.17283	5.2666e-09	6.49934e-08	-1.2389	1.19528e-10	1.66743e-09	-1.23154	2.6791e-10	4.08766e-09	-0.899893	8.2539e-06	6.34479e-05	-1.02685	8.12942e-07	4.6417e-06	-1.57635	2.69257e-31	1.12042e-29	-1.45904	1.16511e-28	3.41948e-27	-1.66715	4.68953e-37	2.81093e-35	0.843018	5.30202e-05	0.00109859
PAS_chr3_0505	C4R4R7	XP_002492732.1	8199873	CAY70553	YOR338W	Putative protein of unknown function				0.755952	4.39287e-05	0.000292955	-0.557475	0.00242771	0.00759374	0.718846	0.000189229	0.00100186	0.669861	0.00322341	0.0128401	-0.378608	0.0108462	0.024679	1.45966	8.07123e-18	1.73669e-16	1.19358	9.34069e-19	1.67966e-17	1.29519	5.77578e-22	1.71065e-20	-1.44302	3.19264e-19	1.07166e-16
PAS_chr3_0516	C4R4S9	XP_002492744.1	8199884	CAY70565	ZRT1	High-affinity zinc transporter of the plasma membrane	5.10148	0	0	5.66093	0	0	4.75362	0	0	5.14128	0	0	6.26798	0	0	4.89733	0	0	4.78394	0	0	4.75164	0	0	4.12943	0	0
PAS_chr3_0517	C4R4T0	XP_002492745.1	8199885	CAY70566	ZPS1	Putative GPI-anchored protein	1.77342	7.96512e-07	4.16885e-06	2.94815	3.41518e-29	1.48236e-27	1.46036	8.13003e-08	7.19558e-07	1.64447	1.66845e-08	2.05898e-07	3.76555	0	1.68156e-44	1.75831	4.8827e-10	4.88853e-09	1.76908	1.16268e-23	3.6588e-22	2.68408	0	0	1.08416	6.95731e-09	7.75001e-08
PAS_chr3_0519	C4R4T2	XP_002492747.1	8199887	CAY70568	VBA2	Permease of basic amino acids in the vacuolar membrane	1.65679	2.99531e-29	8.24119e-28	1.95707	2.39133e-26	9.12146e-25	1.33621	1.15671e-11	1.84342e-10	1.22896	5.12428e-12	9.08477e-11	1.21569	2.57465e-07	2.651e-06	0.939134	7.18134e-09	5.8901e-08	1.16056	9.43814e-10	1.06074e-08	1.69062	1.4076e-20	2.79027e-19	0.90271	9.15701e-07	7.41247e-06
PAS_chr3_0522	C4R4T5	XP_002492750.1	8199890	CAY70571	YNL115C	Putative protein of unknown function	1.12783	1.30517e-35	4.50104e-34	0.822508	1.07397e-09	1.41186e-08	0.349349	0.00112829	0.00388385	1.30745	3.62067e-28	2.02557e-26	1.13821	9.92373e-15	2.12621e-13	0.674491	1.99728e-06	1.07833e-05	0.391939	0.00141561	0.00584228	0.539772	2.88165e-07	2.10277e-06				-0.306458	0.00567572	0.0441688
PAS_chr3_0525	C4R4T8	XP_002492753.1	8199893	CAY70574		Hypothetical protein				-1.06139	9.86257e-06	7.50122e-05	-1.02731	3.78549e-07	2.98337e-06				-0.551287	0.00940014	0.0314483	-1.1772	2.26951e-06	1.20817e-05	-0.497296	0.000329572	0.00156991	-0.845659	6.57569e-15	8.92415e-14
PAS_chr3_0527	C4R4U0	XP_002492755.1	8199895	CAY70576		Hypothetical protein				0.544267	7.20854e-06	5.67109e-05	0.899233	1.60572e-16	4.28391e-15							1.17913	6.51777e-23	2.20292e-21				0.516752	9.73714e-07	6.68847e-06	0.532051	5.30679e-07	4.48317e-06	0.295257	0.00573613	0.0444894
PAS_chr3_0551	C4R4W4	XP_002492779.1	8199917	CAY70600	YCR023C	Vacuolar membrane protein of unknown function	-0.926886	4.62214e-21	8.84884e-20	-0.445715	0.00130838	0.00608844	0.34161	0.00617701	0.0165377	-1.23178	1.87299e-09	2.57664e-08	-1.0164	6.92938e-10	9.99697e-09	0.28603	0.0151431	0.0329848	-1.12875	7.33057e-21	1.95288e-19	-0.559624	1.91841e-07	1.42256e-06				0.471362	2.12347e-05	0.000511072
PAS_chr3_1199	C4R4W6	XP_002492781.1	8199919	CAY70602	nuzm	hypothetical protein	-0.408946	1.56334e-10	1.27736e-09	-0.957438	2.60985e-16	5.89263e-15	-0.870905	2.2212e-17	6.24914e-16	-0.34146	0.000586868	0.00268138	-0.620523	3.79783e-09	4.91571e-08	-1.29446	1.39184e-12	1.91511e-11	-0.640995	1.16517e-11	1.55202e-10	-0.851718	5.36204e-23	1.21101e-21	-0.379589	1.40291e-05	8.98682e-05
PAS_chr3_0567	C4R4X9	XP_002492794.1	8199931	CAY70615	CPR6	Peptidyl-prolyl cis-trans isomerase (cyclophilin)	-1.8028	0	7.00649e-45	-1.01615	4.40276e-12	7.17408e-11	1.03406	1.58108e-12	2.79379e-11	-1.79686	6.11434e-19	1.96087e-17	-1.18801	3.06643e-12	5.32396e-11	1.26777	5.74095e-17	1.23027e-15	-1.54157	1.64765e-35	7.4738e-34	-0.985653	2.82174e-16	4.22842e-15	1.07687	7.59792e-17	1.70025e-15
PAS_chr3_0578	C4R4Z0	XP_002492805.1	8199783	CAY70626	PCD1	Peroxisomal nudix pyrophosphatase with specificity for coenzyme A and CoA derivatives, may function	1.42733	3.14999e-40	1.26882e-38	1.28131	5.24439e-22	1.65034e-20	1.93875	7.28675e-44	7.71555e-42	1.12455	3.78579e-08	4.37189e-07	1.15098	5.38199e-11	8.65761e-10	2.19791	1.79104e-21	5.63729e-20	0.993628	4.10206e-12	5.73718e-11	1.00445	6.42787e-15	8.74711e-14	0.780769	1.03619e-08	1.14412e-07
PAS_chr3_0585	C4R4Z6	XP_002492811.1	8199789	CAY70632	nukm	Hypothetical protein				-0.564184	1.00295e-08	1.19949e-07	-0.748972	1.20676e-12	2.14744e-11				-0.537047	2.76129e-07	2.82584e-06	-1.59804	1.38255e-13	2.13574e-12	-0.397826	0.000195173	0.000981715	-0.591486	1.63055e-09	1.50088e-08	-0.323735	0.00113738	0.00464454	-0.325861	0.00174953	0.0176107
PAS_chr3_0599	C4R510	XP_002492825.1	8199802	CAY70646	CDC6	Essential ATP-binding protein required for DNA replication, component of the pre-replicative complex																			1.05308	3.00896e-15	5.37238e-14	0.890959	1.29959e-13	1.63586e-12	0.866843	1.35471e-12	2.20743e-11	-0.867895	4.11555e-08	2.25237e-06
PAS_chr3_0608	C4R519	XP_002492834.1	8199811	CAY70655	PPT1	Protein serine/threonine phosphatase with similarity to human phosphatase PP5	-0.588939	2.49238e-07	1.40528e-06	-0.940887	1.11724e-15	2.50014e-14	-0.741192	1.27273e-08	1.28446e-07	-0.451502	0.000101334	0.000580909	-1.03837	2.38751e-15	5.51428e-14	-0.66091	8.94151e-08	6.10983e-07	-0.307284	0.00466676	0.0166883	-0.504244	4.50283e-08	3.59869e-07				-0.343571	0.000942451	0.0109337
PAS_chr3_0619	C4R530	XP_002492845.1	8199820	CAY70666		Hypothetical protein	-0.532163	3.87798e-08	2.44682e-07	-1.0784	8.22315e-13	1.44768e-11	-1.01966	1.05999e-13	2.06904e-12				-0.634107	8.67903e-06	6.64117e-05	-1.60577	1.19422e-11	1.45974e-10	-0.715188	7.97548e-15	1.3895e-13	-0.859155	8.98726e-25	2.19664e-23	-0.431566	2.25499e-07	2.06059e-06
PAS_chr3_0623	C4R533	XP_002492848.1	8199823	CAY70669	ARG3	Ornithine carbamoyltransferase (carbamoylphosphate:L-ornithine carbamoyltransferase)	1.03721	2.23612e-18	3.56293e-17	1.04515	4.75724e-11	7.28046e-10	1.09674	2.41307e-12	4.14751e-11	0.765024	2.20278e-06	1.88156e-05	0.786886	3.65221e-06	2.99982e-05	0.998375	2.18966e-09	1.98687e-08	1.01744	2.30424e-08	2.18903e-07	2.07598	5.66281e-06	3.5375e-05	2.35686	2.7973e-35	1.54774e-33
PAS_chr3_0625	C4R535	XP_002492850.1	8199825	CAY70671	RIM101	Transcriptional repressor involved in response to pH and in cell wall construction	1.65282	0	0	1.74684	0	4.2039e-45	1.43309	1.52636e-27	7.68675e-26	1.83472	0	0	1.71391	5.60519e-45	5.00264e-43	1.29511	1.27785e-32	7.39682e-31	1.70107	0	0	1.68756	0	0	1.27432	0	1.96182e-44
PAS_chr3_0639	C4R552	XP_002492867.1	8199839	CAY70688		Sorting nexin	0.332014	0.00304504	0.00806937	0.504054	0.00082652	0.00414083	0.853962	1.72459e-09	1.98288e-08				0.506657	0.000985646	0.00453217	1.20463	7.24417e-14	1.15448e-12				0.599456	4.96763e-06	3.1226e-05	0.715038	4.70828e-08	4.78913e-07
PAS_chr3_0648	C4R560	XP_002492875.1	8199847	CAY70696	THI4	Thiazole synthase, catalyzes formation of the thiazole moiety of thiamin pyrophosphate	1.60853	0	0	0.988612	4.63826e-09	5.75213e-08	1.17055	4.33733e-15	9.83909e-14	1.70432	3.86016e-30	2.37023e-28	1.75385	5.59543e-26	2.60861e-24	1.68933	9.68212e-36	6.09489e-34	1.45316	2.81942e-06	1.98542e-05	1.23213	0.000197627	0.000931695				1.29762	5.95013e-11	5.65262e-09
PAS_chr3_0649	C4R561	XP_002492876.1	8199848	CAY70697	THI72	Transporter of thiamine or related compound	1.75894	0	0	1.58882	6.10062e-27	2.34478e-25	1.2219	1.11632e-19	3.62696e-18	1.70066	1.8538e-35	1.37263e-33	1.41428	2.60816e-23	1.05057e-21	1.06259	7.19341e-15	1.25785e-13	1.20446	1.77311e-23	5.51088e-22	1.17836	2.00111e-26	5.331e-25	1.13785	4.47144e-23	1.40711e-21
PAS_chr3_0653	C4R564	XP_002492879.1	8199851	CAY70700	VPS10	Type I transmembrane sorting receptor for multiple vacuolar hydrolases	1.09011	4.31052e-23	9.1191e-22	1.22136	1.88163e-16	4.32604e-15	0.983322	1.16222e-11	1.84635e-10	0.733092	2.78138e-06	2.30713e-05	0.709604	4.62792e-06	3.75227e-05	1.0039	4.78764e-11	5.4181e-10	0.806601	6.50017e-12	8.91781e-11	0.931522	5.92455e-19	1.08473e-17	0.707135	3.2207e-09	3.78001e-08
PAS_chr3_1206	C4R569	XP_002492884.1	8200359	CAY70705		hypothetical protein	0.584342	1.63536e-06	8.1364e-06				-0.433133	0.00329082	0.00981207	0.602953	0.000114565	0.000645227				-0.366569	0.0169528	0.0362029				-0.401164	0.00110429	0.00437116	-1.07715	1.56604e-19	4.21658e-18
PAS_chr3_0659	C4R570	XP_002492885.1	8199644	CAY70706	ACO2	Putative mitochondrial aconitase isozyme	0.465895	5.61738e-11	4.85138e-10							0.301082	0.00461731	0.0160528				-1.17697	3.90844e-09	3.35886e-08				-0.290251	0.000184338	0.000873956				0.268423	0.00257529	0.0240122
PAS_chr3_0662	C4R573	XP_002492888.1	8200362	CAY70709	SIT1	Ferrioxamine B transporter	4.5288	1.77016e-30	5.21215e-29	5.23257	0	0	4.67497	0	0	3.6606	4.2039e-45	3.92364e-43	4.39409	0	0	4.93415	0	0	4.35697	3.07795e-41	1.76108e-39	4.07391	1.20037e-37	4.19711e-36	3.95007	3.79455e-23	1.20921e-21
PAS_chr3_0664	C4R575	XP_002492890.1	8200364	CAY70711	CBP6	Mitochondrial translational activator of the COB mRNA				-0.772045	7.48203e-05	0.000481124	-0.828415	8.84072e-06	5.27511e-05							-1.40381	1.10127e-06	6.14173e-06				-0.486385	8.26037e-06	5.04745e-05
PAS_chr3_0667	C4R578	XP_002492893.1	8200367	CAY70714	MET14	Adenylylsulfate kinase, required for sulfate assimilation and involved in methionine metabolism	1.69758	1.52799e-19	2.64379e-18	1.84864	3.08706e-42	2.22078e-40	0.684272	3.72556e-08	3.47443e-07	1.33835	1.28757e-27	7.04663e-26	1.7761	9.88638e-23	3.77106e-21				1.47263	2.09417e-30	8.64274e-29	2.0589	0	0	0.416861	1.49555e-05	9.48372e-05	0.480228	6.22454e-05	0.00122904
PAS_chr3_0668	C4R580	XP_002492895.1	8199645	CAY70716		Putative protein of unknown function	-0.605461	0.00622448	0.0153178							-1.70613	1.30688e-23	5.77207e-22	-0.770973	6.54746e-06	5.14297e-05				-0.692482	3.58613e-09	3.77744e-08
PAS_chr3_0670	C4R582	XP_002492897.1	8200370	CAY70718	TRX1	Cytoplasmic thioredoxin isoenzyme of the thioredoxin system	-1.02068	4.87653e-40	1.90336e-38	-0.677409	1.23154e-11	1.95608e-10	-0.511889	2.33812e-07	1.92084e-06	-1.59549	6.28202e-42	6.20196e-40	-1.17947	4.16475e-27	2.11813e-25	-1.07231	2.85597e-20	7.81668e-19
PAS_chr3_1208	C4R587	XP_002492902.1	8200375	CAY70723	CUB1	hypothetical protein	-0.650824	4.55731e-09	3.17373e-08	-0.675523	1.04096e-06	9.68806e-06	-0.884812	1.02868e-09	1.21477e-08	-0.694128	6.01427e-06	4.6876e-05	-0.665742	4.66664e-06	3.77151e-05	-0.571035	3.48861e-05	0.000146772	-0.807495	1.19283e-10	1.44372e-09	-0.74068	4.25241e-10	4.11748e-09	-1.10444	8.11189e-20	2.25654e-18
PAS_chr3_0693	C4R5A6	XP_002492921.1	8200393	CAY70742	GPM1	Tetrameric phosphoglycerate mutase	-1.87637	0	0	-1.62525	0	2.24208e-44	-0.810645	9.8747e-15	2.16213e-13	-2.17362	0	0	-2.00957	0	0	-0.591055	3.30639e-09	2.89582e-08	-1.41918	1.26259e-18	2.92957e-17	-1.60459	3.12469e-09	2.77964e-08	-1.73395	3.11765e-08	3.24326e-07	1.17658	8.0237e-14	1.22422e-11
PAS_chr3_1209	C4R5A7	XP_002492922.1	8200394	CAY70743	HMS1	hypothetical protein	-1.18223	0	0	-1.69431	0	0	-1.72357	0	0	-1.08967	2.83502e-31	1.80687e-29	-1.6748	0	0	-1.74729	0	0	-0.67539	7.73486e-16	1.4318e-14	-1.43682	0	0	-1.50733	0	0
PAS_chr3_0697	C4R5B0	XP_002492925.1	8200396	CAY70746		Hypothetical protein	0.621183	0.000386999	0.00124747	2.29375	6.36834e-31	3.11307e-29	3.67785	0	9.80909e-45				1.50938	4.04934e-09	5.21443e-08	4.67501	0	0				1.90727	4.03714e-42	1.52831e-40	1.5439	6.08245e-26	2.26853e-24
PAS_chr3_0702	C4R5B5	XP_002492930.1	8200401	CAY70751	BOL3	Putative protein of unknown function	-0.363819	0.0100969	0.023547	-1.00563	1.68613e-06	1.50526e-05	-0.880269	1.09643e-05	6.43961e-05							-0.864725	2.23528e-05	9.72095e-05				-0.773585	3.40195e-11	3.56109e-10	-0.435787	0.000228403	0.00111112
PAS_chr3_0729	C4R5E2	XP_002492957.1	8200424	CAY70778	PTP1	Phosphotyrosine-specific protein phosphatase	0.634082	1.33335e-06	6.70673e-06	0.781869	0.00013398	0.000818678	0.584026	0.00801352	0.0206004	1.1236	2.91429e-09	3.88187e-08	1.13503	1.72024e-09	2.32209e-08	0.709172	0.00188385	0.00530003	0.694642	0.000400062	0.00186857	0.634635	0.00185665	0.00684893	0.584454	0.00409596	0.0142622
PAS_chr3_0730	C4R5E3	XP_002492958.1	8200425	CAY70779		Hypothetical protein	0.755443	5.55749e-09	3.84896e-08	0.994482	4.65392e-06	3.76728e-05	0.959717	2.85996e-06	1.91272e-05	0.720481	0.00130651	0.00536879	1.03303	5.66648e-07	5.4138e-06	0.699147	0.000537449	0.00173056	0.585767	0.0058366	0.0203513	0.65935	0.0012391	0.00482883	0.636809	0.00205502	0.00788645
PAS_chr3_0744	C4R5F8	XP_002492973.1	8200438	CAY70794	GRE3	Aldose reductase involved in methylglyoxal, d-xylose and arabinose metabolism	0.863011	3.38735e-29	9.26919e-28	0.853046	9.69883e-19	2.58379e-17	0.569576	2.62692e-09	2.91391e-08	0.810241	6.83757e-14	1.44047e-12	1.17012	5.98235e-31	3.50245e-29	1.12883	1.19242e-24	4.58401e-23	0.266538	0.00671014	0.0227973	0.599629	1.98866e-11	2.12138e-10
PAS_chr3_0763	C4R5H7	XP_002492992.1	8200456	CAY70813	AQY1	Spore-specific water channel that mediates the transport of water across cell membranes	-0.272233	0.00341741	0.00895495	-0.675522	1.5467e-09	1.99683e-08	-0.636706	3.02067e-08	2.85405e-07	-0.462016	0.000199229	0.00104491	-0.851464	7.64618e-13	1.39995e-11	-1.03152	2.11381e-12	2.8387e-11										-0.633044	1.64562e-07	7.74366e-06
PAS_chr3_0771	C4R5I7	XP_002493002.1	8200464	CAY70823	MET4	Hypothetical protein	1.82204	0	0	0.981479	1.80423e-14	3.72307e-13				1.61331	1.34382e-37	1.09132e-35	1.25134	2.5627e-12	4.49589e-11				0.925853	4.9982e-19	1.1815e-17	0.672708	2.77984e-12	3.13823e-11	-0.721412	6.07194e-10	7.64306e-09	0.785382	1.50767e-10	1.26519e-08
PAS_chr3_0778	C4R5J4	XP_002493009.1	8200471	CAY70830		Hypothetical protein	2.02156	8.16777e-11	6.94674e-10	1.94189	5.00822e-14	9.77378e-13				2.67202	1.77254e-09	2.45185e-08	2.27588	1.57354e-05	0.000114326							-0.695844	6.72084e-10	6.43335e-09	-2.02131	0	0
PAS_chr3_0787	C4R5K5	XP_002493020.1	8200479	CAY70841	MNN2	Alpha-1,2-mannosyltransferase	1.59302	0	0	1.16837	8.84002e-20	2.48657e-18				1.49238	1.97264e-22	8.00988e-21	1.11213	2.46586e-16	6.30233e-15				1.63103	0	0	1.35114	0	0	-0.258893	0.0089078	0.0279793
PAS_chr3_0798	C4R5L6	XP_002493031.1	8200489	CAY70852		Hypothetical protein	-1.0716	7.66781e-09	5.25271e-08	-0.682152	0.00321512	0.0132581				-1.47738	1.25328e-06	1.12683e-05	-1.38911	6.72961e-07	6.34524e-06				-0.74579	0.00528557	0.0185844
PAS_chr3_0799	C4R5L7	XP_002493032.1	8200490	CAY70853	CPA2	Large subunit of carbamoyl phosphate synthetase	1.70803	2.9035e-24	6.32862e-23	1.22931	1.87467e-14	3.84928e-13	0.741439	2.49006e-06	1.68775e-05	1.72473	1.49324e-23	6.5378e-22	1.19094	4.20166e-11	6.80237e-10	0.439543	0.011669	0.0263048	1.342	0	0	1.36712	2.4073e-07	1.77464e-06	1.14109	7.48478e-17	1.6824e-15
PAS_chr3_0808	C4R5M5	XP_002493040.1	8200498	CAY70861		Hypothetical protein	-0.452832	3.94117e-20	7.11248e-19	-0.885429	5.36977e-24	1.904e-22	-0.783743	2.98712e-25	1.35524e-23	-0.428965	3.25489e-08	3.82014e-07	-0.787913	9.1267e-19	2.71911e-17	-1.50812	1.12808e-17	2.55901e-16	-0.846539	2.55563e-16	4.98745e-15	-0.842609	8.10242e-19	1.46747e-17	-0.412464	1.8667e-05	0.000116178
PAS_chr3_0815	C4R5N2	XP_002493047.1	8200309	CAY70868	VPS70	Protein of unknown function involved in vacuolar protein sorting	0.974875	2.37282e-41	1.00399e-39	0.837453	1.35575e-14	2.83245e-13	0.292487	0.00271525	0.00834797	0.945892	8.72624e-22	3.40594e-20	0.876535	1.10308e-17	3.03497e-16	0.310186	0.00146306	0.0042614	0.881298	1.55914e-17	3.23057e-16	1.19327	0	0	0.272025	0.00131016	0.00528154
PAS_chr3_0826	C4R5P4	XP_002493059.1	8200319	CAY70880	GPM1	Tetrameric phosphoglycerate mutase				-0.712918	2.82293e-06	2.4255e-05	-0.778312	2.39206e-08	2.29894e-07				-0.597006	2.36889e-07	2.46944e-06	-0.427561	0.00100761	0.00304216				-0.407957	0.00151087	0.00573697	-1.38056	1.89446e-28	7.88316e-27	1.48107	4.82735e-26	2.70063e-23
PAS_chr3_0829	C4R5P5	XP_002493060.1	8200320	CAY70881		Hypothetical protein							0.693668	0.00201877	0.00646314				0.724363	0.00179797	0.00769142	1.38839	5.24811e-10	5.23356e-09				0.471623	0.00597681	0.0189504	0.669906	1.83814e-06	1.4044e-05
PAS_chr3_0837	C4R5Q2	XP_002493067.1	8200326	CAY70888		Hypothetical protein				-0.866414	0.000100473	0.000632355	-1.08015	4.91754e-07	3.81583e-06							-0.678445	0.00253274	0.00690198				-0.460014	9.89188e-09	8.49925e-08	-0.759416	2.29205e-15	4.74916e-14	0.70726	0.000414529	0.00568707
PAS_chr3_0842	C4R5Q7	XP_002493072.1	8200331	CAY70893	THI20	Multifunctional protein with both hydroxymethylpyrimidine kinase and thiaminase activities	1.2748	1.15899e-34	3.83916e-33	1.41757	9.26393e-24	3.15161e-22	1.27262	3.80119e-18	1.12605e-16	1.63436	8.30764e-26	4.22515e-24	1.6965	5.59e-19	1.7162e-17	1.53374	2.16558e-27	9.65118e-26	1.18373	3.13648e-19	7.55605e-18	1.05757	2.20338e-17	3.61368e-16	0.865905	2.51046e-10	3.36175e-09	0.745372	1.47709e-07	7.08299e-06
PAS_chr3_0843	C4R5Q8	XP_002493073.1	8200332	CAY70894	THI6	Bifunctional enzyme	0.903515	7.63253e-18	1.16808e-16	1.34701	1.32801e-14	2.78837e-13	0.98456	1.85144e-09	2.11392e-08	1.11783	7.24472e-14	1.51358e-12	1.56395	1.96475e-24	8.38348e-23	1.17921	8.72639e-17	1.81595e-15	0.792224	1.33804e-06	9.95131e-06	0.851574	2.01542e-08	1.68286e-07	0.498277	0.00302636	0.0111387	0.484843	0.00221068	0.0212015
PAS_chr3_0857	C4R5S4	XP_002493089.1	8199666	CAY70910		Flavin-containing monooxygenase, localized to the cytoplasmic face of the ER membrane				0.797477	9.60195e-06	7.33624e-05													0.661797	6.03249e-07	4.73847e-06	1.05071	2.69548e-33	8.98792e-32
PAS_chr3_0858	C4R5S6	XP_002493091.1	8199667	CAY70912	STE6	Plasma membrane ATP-binding cassette (ABC) transporter required for the export of a-factor							1.44616	7.83454e-16	1.96292e-14							1.40045	5.29556e-16	1.01401e-14							0.583639	0.000668144	0.00289759
PAS_chr3_0860	C4R5S8	XP_002493093.1	8200348	CAY70914		Hypothetical protein							1.3361	1.4798e-06	1.04814e-05							1.76508	5.05197e-13	7.41741e-12							0.790365	0.0147948	0.0431336
PAS_chr3_0861	C4R5S9	XP_002493094.1	8200349	CAY70915	STE3	Receptor for a factor receptor, transcribed in alpha cells and required for mating by alpha cells	0.514517	0.00308247	0.00815646	0.637467	0.00639724	0.0234426	1.36081	3.72866e-10	4.77864e-09							1.04855	2.92163e-06	1.52945e-05							0.73097	8.36843e-05	0.000448245
PAS_chr3_0864	C4R5T2	XP_002493097.1	8199668	CAY70918	DIT2	Hypothetical protein	0.583239	0.000130074	0.000460888	0.559502	0.00590036	0.0219736	1.46246	8.26834e-14	1.65236e-12							1.13962	4.56596e-10	4.60468e-09				0.813891	3.4433e-05	0.000189062	0.984583	1.359e-06	1.07419e-05
PAS_chr3_1231	C4R5T6	XP_002493101.1	8200355	CAY70922		hypothetical protein	1.02108	3.90614e-07	2.14009e-06	0.840047	0.00264959	0.0111637										0.641057	0.014682	0.0321472							-1.17206	0.000288544	0.00137708	1.32351	9.78e-07	3.71993e-05
PAS_chr3_1232	C4R5T7	XP_002493102.1	8199669	CAY70923	YMR295C	hypothetical protein	1.36186	1.25878e-35	4.37101e-34	1.23314	1.34564e-15	2.99793e-14				1.3836	1.70513e-24	7.94939e-23	1.34627	6.20206e-23	2.38377e-21	0.451145	0.000801788	0.0024787	0.893104	8.52367e-15	1.46975e-13	0.880754	2.50463e-15	3.503e-14	-0.360171	0.00493709	0.0168302
PAS_chr3_0868	C4R5T8	XP_002493103.1	8199670	CAY70924	FBP1	Fructose-1,6-bisphosphatase, key regulatory enzyme in the gluconeogenesis pathway	-2.66941	8.78377e-10	6.63063e-09	-2.73108	2.8026e-45	1.76564e-43				-2.61866	6.06076e-41	5.64759e-39	-2.53877	1.78203e-19	5.53858e-18				-1.78211	1.69263e-41	9.79583e-40	-2.05089	0	0	-1.21568	1.73637e-24	5.90716e-23	-0.754744	8.34764e-05	0.0015353
PAS_chr3_0873	C4R5U4	XP_002493109.1	8200229	CAY70930	YAK1	Serine-threonine protein kinase that is part of a glucose-sensing system	2.00077	0.00181342	0.0050585	0.688904	6.2072e-06	4.92954e-05	0.578784	0.000132659	0.000605137	1.95245	0.00578514	0.0193543	2.24168	0.00167089	0.00719053	0.514358	0.000918155	0.00280913	2.02246	0	0	2.349	0	0	0.603946	1.52793e-06	1.18721e-05
PAS_chr3_0874	C4R5U5	XP_002493110.1	8200230	CAY70931	PEX28	Peroxisomal integral membrane peroxin	1.87794	1.95378e-08	1.27261e-07	1.0616	3.95326e-12	6.46256e-11				2.41915	1.4903e-05	0.000107811	1.71368	9.49924e-11	1.49933e-09				2.61266	0	0	1.62835	4.47305e-24	1.06235e-22
PAS_chr3_0876	C4R5U7	XP_002493112.1	8200232	CAY70933	SAM2	S-adenosylmethionine synthetase	1.20219	0	0	0.962338	5.56496e-22	1.74035e-20				0.886466	1.55417e-19	5.25184e-18	0.740675	1.90964e-10	2.92251e-09				0.572885	5.01204e-11	6.3089e-10	0.568882	1.90622e-08	1.59432e-07				0.395765	7.42295e-06	0.000214796
PAS_chr3_0888	C4R5V9	XP_002493124.1	8200243	CAY70945	VVS1	Putative transporter, member of the sugar porter family				0.896329	2.51731e-05	0.000175793	1.47506	7.3815e-14	1.49052e-12	-0.846928	0.000405717	0.00194922				1.60331	2.1625e-15	3.93154e-14				0.529564	0.00189775	0.00698479	0.864484	2.70394e-07	2.41739e-06
PAS_chr3_0889	C4R5W0	XP_002493125.1	8200244	CAY70946		Hypothetical protein	1.1068	2.79715e-07	1.56311e-06	1.34256	3.77645e-06	3.14809e-05	1.05473	0.00052669	0.00200485	0.935616	0.000977559	0.00416414	1.42124	1.38683e-07	1.50489e-06	1.13234	6.61372e-05	0.000260208				0.828423	0.00519033	0.0167844	0.85022	0.00965834	0.0300184
PAS_chr3_0893	C4R5W3	XP_002493128.1	8200247	CAY70949	SCH9	Protein kinase involved in transcriptional activation of osmostress-responsive genes	-0.959458	1.25245e-09	9.30098e-09				-1.10972	2.4985e-14	5.19936e-13	-0.975392	1.15517e-09	1.63379e-08	-0.60114	0.000144918	0.000817889	-1.44739	4.81486e-21	1.44331e-19	-0.525514	1.04975e-06	7.87706e-06	-0.498266	7.76883e-07	5.40277e-06	-0.718527	1.73278e-12	2.79633e-11
PAS_chr3_1237	C4R5X6	XP_002493141.1	8200258	CAY70962		hypothetical protein							0.680865	0.00331491	0.00987805							1.14724	1.01334e-07	6.86833e-07
PAS_chr3_0907	C4R5Y0	XP_002493145.1	8200261	CAY70966		Hypothetical protein	-0.669804	0.00121638	0.00353342	-1.25654	6.05894e-06	4.82702e-05	-0.94464	0.00049528	0.00189556							-0.928658	0.00193181	0.0054138	-0.701372	7.88483e-09	7.94003e-08	-0.903777	3.93856e-16	5.83254e-15	-0.40801	0.000164339	0.000827447
PAS_chr3_0911	C4R5Y4	XP_002493149.1	8200265	CAY70970		Hypothetical protein	-0.465253	0.00240569	0.00652972	-1.15495	6.55122e-07	6.29493e-06	-1.03802	7.63692e-07	5.74881e-06				-0.65852	0.00184742	0.00788955	-1.34127	3.98576e-07	2.40387e-06	-0.819757	1.0273e-08	1.01222e-07	-1.01816	2.78504e-18	4.88595e-17	-0.511756	9.84462e-06	6.47943e-05
PAS_chr3_0932	C4R606	XP_002493171.1	8200284	CAY70992		NAD(+)-dependent formate dehydrogenase, may protect cells from exogenous formate							1.04034	0.00513988	0.0141814							1.73859	1.06262e-06	5.95919e-06							-1.92486	0.0164051	0.0469317
PAS_chr3_0943	C4R617	XP_002493182.1	8200294	CAY71003	HEM13	Coproporphyrinogen III oxidase, an oxygen requiring enzyme	-1.70626	0	0	-1.90092	0	1.54143e-44	-2.17494	0	0	-1.64667	1.70857e-26	8.77819e-25	-1.5874	4.01753e-33	2.56054e-31	-2.10722	0	0	-2.14126	5.96148e-09	6.12572e-08	-2.53499	1.64782e-12	1.91169e-11	-2.7998	1.09022e-15	2.27771e-14	0.830626	2.09997e-05	0.000511072
PAS_chr3_1242	C4R618	XP_002493183.1	8200295	CAY71004	NRG1	hypothetical protein	-2.47905	0	0	-1.96158	0	0	-2.33499	0	0	-2.82959	0	0	-2.52724	0	0	-2.67632	0	0	-3.47765	0	0	-3.15406	0	0	-3.39921	0	0	0.627567	4.1552e-15	7.21428e-13
PAS_chr3_0951	C4R626	XP_002493191.1	8200302	CAY71012	TPI1	Triose phosphate isomerase, abundant glycolytic enzyme	0.319076	9.79177e-06	4.2538e-05	-0.322508	0.00207795	0.00912955	-0.381098	0.000416463	0.00163402																-1.00704	0.000123988	0.000640945	1.21686	1.2096e-15	2.53763e-13
PAS_chr3_0957	C4R632	XP_002493197.1	8199704	CAY71018	ERG11	Lanosterol 14-alpha-demethylase, catalyzes the C-14 demethylation of lanosterol				-0.431873	1.70706e-05	0.000124795	-0.778159	2.46502e-15	5.80086e-14				-0.410178	0.000132525	0.000753968	-0.977321	5.3565e-16	1.01794e-14				-1.01681	0.000650692	0.00272907	-1.00475	0.000724761	0.00310304
PAS_chr3_0958	C4R633	XP_002493198.1	8199705	CAY71019	MRP49	Hypothetical protein				-0.949553	0.000155052	0.000930494	-1.20054	4.54038e-07	3.53953e-06							-0.7095	0.00480683	0.0121767				-0.67084	2.81342e-12	3.16903e-11	-0.654239	6.59674e-12	1.02199e-10
PAS_chr3_0965	C4R641	XP_002493206.1	8199681	CAY71027	GAD1	Glutamate decarboxylase, converts glutamate into gamma-aminobutyric acid (GABA)	1.9005	0	0	0.787422	4.55961e-12	7.38187e-11	-0.563685	1.71482e-05	9.6382e-05	2.31629	0	0	1.16018	1.21288e-24	5.26452e-23				1.34788	0.000269604	0.00131609				-1.09063	0.000549865	0.00245223
PAS_chr3_0975	C4R653	XP_002493218.1	8199722	CAY71039	SPS19	Peroxisomal 2,4-dienoyl-CoA reductase, auxiliary enzyme of fatty acid beta-oxidation	-0.909901	3.26526e-06	1.53794e-05				0.757513	0.000365051	0.00145213	-0.799587	0.00734455	0.0238272				1.05735	2.91007e-07	1.80704e-06	-1.72622	4.30081e-14	6.96289e-13	-1.0362	4.19361e-08	3.37837e-07	-0.486212	0.0049596	0.0168727	0.851478	4.11183e-05	0.000873547
PAS_chr3_0976	C4R654	XP_002493219.1	8199723	CAY71040	NNR1	Putative protein of unknown function	-0.511074	0.00814185	0.0194655	-1.18371	1.14415e-10	1.70944e-09	-1.13884	2.17649e-10	2.9307e-09				-0.905659	2.01978e-05	0.000142631	-0.635804	0.0005449	0.00175119	-0.484373	0.00169883	0.00686485	-0.999635	2.83796e-11	2.98936e-10	-1.14059	8.49363e-15	1.66069e-13
PAS_chr3_0982	C4R659	XP_002493224.1	8199728	CAY71045	FRE1	Ferric reductase and cupric reductase							1.95575	0.00013664	0.000621606	1.8479	0.0002023	0.00105717	2.19281	1.10683e-05	8.28068e-05	2.19715	2.05438e-05	8.98079e-05	0.732087	1.29599e-07	1.10039e-06	1.20071	4.72999e-05	0.000253626
PAS_chr3_0987	C4R664	XP_002493229.1	8199733	CAY71050	ALD5	Mitochondrial aldehyde dehydrogenase				-0.70497	5.64098e-05	0.000369822	0.646632	1.14545e-05	6.68422e-05							1.02378	7.66788e-06	3.69172e-05										0.627176	6.25158e-05	0.00122956
PAS_chr3_0997	C4R673	XP_002493238.1	8199742	CAY71059	CYT1	Cytochrome c1, component of the mitochondrial respiratory chain				-0.531986	1.93611e-05	0.000139661	-0.701369	9.16645e-09	9.53765e-08	-0.337796	0.00894186	0.0282094	-0.728804	2.66562e-08	3.12125e-07	-1.47541	2.91522e-18	6.95784e-17	-0.261993	0.00512252	0.0180489	-0.588186	2.03109e-12	2.34017e-11	-0.409019	7.053e-07	5.81316e-06
PAS_chr3_1000	C4R676	XP_002493241.1	8199745	CAY71062		Hypothetical protein										-1.60171	0.000109278	0.000618218				0.736404	0.0100848	0.0232011
PAS_chr3_1008	C4R683	XP_002493248.1	8199752	CAY71069		Hypothetical protein	-0.428283	0.000930346	0.00276522				2.20177	0	0				1.08744	4.07916e-07	4.05901e-06	2.52709	0	0	-0.537233	0.00219017	0.00858839				1.56932	5.44761e-34	2.8277e-32	0.478788	0.00158935	0.0163584
PAS_chr3_1020	C4R696	XP_002493261.1	8199684	CAY71082		Hypothetical protein							1.31814	5.01088e-24	2.05161e-22							1.3758	5.58732e-24	2.05385e-22	-0.892861	7.57438e-07	5.87627e-06							0.57061	1.47415e-05	0.000382594
PAS_chr3_1024	C4R6A0	XP_002493265.1	8199768	CAY71086	GLT1	NAD(+)-dependent glutamate synthase (GOGAT)	-0.548712	4.80443e-05	0.000183957	-0.928189	3.94637e-08	4.44518e-07	-0.807522	3.32457e-06	2.18571e-05	-0.672626	0.000311075	0.00154464	-1.23222	6.48803e-13	1.1966e-11	-1.82192	8.57362e-21	2.51027e-19	-1.00301	3.38244e-17	6.89498e-16	-0.963742	1.30832e-18	2.33595e-17	-0.724171	2.02106e-09	2.42287e-08
PAS_chr3_1247	C4R6A1	XP_002493266.1	8199769	CAY71087	PWP1	hypothetical protein	1.15102	1.54608e-40	6.38077e-39	0.698563	9.31746e-08	1.00673e-06	0.316042	0.00922985	0.0231597	0.970516	1.51728e-12	2.85057e-11	0.637057	1.02248e-06	9.29273e-06	-0.355005	0.0172284	0.0366549	0.99492	5.74131e-24	1.865e-22	0.435552	3.20228e-07	2.32998e-06	0.438861	9.99081e-07	7.99742e-06
PAS_chr3_1029	C4R6A6	XP_002493271.1	8199773	CAY71092	CRT10	Hypothetical protein	-1.26992	4.036e-15	5.0425e-14	-0.922088	1.18203e-06	1.07794e-05	-0.527166	0.00394043	0.0114772	-1.71072	9.55554e-16	2.38179e-14	-1.1973	2.31072e-09	3.0617e-08	-0.513839	0.00535916	0.0133913	-0.676027	1.86209e-05	0.000114337	-0.727909	2.36753e-06	1.53615e-05	-0.666054	1.48832e-05	9.44979e-05
PAS_chr3_1063	C4R6D9	XP_002493304.1	8200024	CAY71125		Hypothetical protein	1.71562	8.20663e-26	1.92188e-24	2.12261	1.45208e-23	4.87415e-22	2.52352	2.6767e-40	2.36489e-38	1.95245	5.27927e-22	2.07665e-20	2.46656	1.00226e-36	7.20913e-35	2.84025	0	0	0.795864	0.00819558	0.0270623	1.98459	1.92796e-05	0.000113007	2.49593	1.08606e-07	1.04556e-06
PAS_chr3_1068	C4R6E4	XP_002493309.1	8200028	CAY71130	TMA17	Protein of unknown function that associates with ribosomes	2.31282	0	0	1.95324	1.97425e-21	5.91687e-20	1.4666	2.78811e-14	5.75447e-13	2.79715	0	0	3.05332	0	0	2.81484	3.62971e-32	2.03102e-30	1.21156	6.41144e-13	9.5226e-12	1.36569	3.2215e-13	3.91794e-12	0.92914	4.17494e-08	4.27253e-07
PAS_chr3_1074	C4R6F1	XP_002493316.1	8200034	CAY71137		Hypothetical protein							0.520594	0.0191412	0.0429569	-1.00643	0.00020267	0.00105745	-0.698841	0.00540705	0.0199593
PAS_chr3_1076	C4R6F4	XP_002493319.1	8199688	CAY71140	STL1	Glycerol proton symporter of the plasma membrane				0.570515	4.19567e-05	0.000281294	0.306817	0.00753827	0.0195785				0.413511	0.000471469	0.00234876				-1.60137	6.08675e-28	2.33945e-26	-1.0295	1.15727e-22	2.55565e-21	-1.16025	9.85588e-26	3.62222e-24	0.905465	1.06643e-18	3.15851e-16
PAS_chr3_1084	C4R6G5	XP_002493330.1	8200044	CAY71151	MET5	Sulfite reductase beta subunit, involved in amino acid biosynthesis, transcription repressed by meth	1.65807	1.04867e-16	1.45858e-15	1.69165	4.90253e-19	1.31299e-17	1.46701	9.52576e-15	2.09484e-13	1.29647	8.30328e-12	1.44661e-10	1.11353	2.7402e-09	3.58362e-08				1.24681	2.73357e-23	8.24163e-22	1.39708	0	2.94273e-44	1.00302	2.1574e-23	6.96315e-22
PAS_chr3_1089	C4R6H1	XP_002493336.1	8200049	CAY71157	SSP2	Sporulation specific protein that localizes to the spore wall	-0.445076	1.84776e-05	7.67614e-05				0.463384	0.000722455	0.00263768	-0.89486	3.01648e-07	3.06828e-06	-0.627633	0.000317386	0.00166116	0.626052	1.22495e-05	5.59785e-05	-1.05665	7.42715e-16	1.37992e-14	-0.876949	1.44121e-13	1.80062e-12	-0.725118	7.6057e-10	9.47889e-09	0.736678	6.5415e-08	3.46699e-06
PAS_chr3_1091	C4R6H2	XP_002493337.1	8200050	CAY71158	HRK1	Protein kinase implicated in activation of the plasma membrane H(+)-ATPase Pma1p	-0.487722	8.43983e-08	5.0649e-07	-0.490988	0.000148651	0.000896359	-0.632923	6.35022e-07	4.85594e-06	-0.434824	0.00172844	0.00683637	-0.380279	0.0115508	0.0376186	-0.494924	0.000588907	0.00186995	-0.871516	5.32052e-16	1.00333e-14	-1.05335	2.15844e-25	5.48877e-24	-1.32374	1.856e-36	1.09941e-34	0.568616	1.30965e-05	0.000347058
PAS_chr3_1099	C4R6H9	XP_002493344.1	8199693	CAY71165	STL1	Glycerol proton symporter of the plasma membrane, subject to glucose-induced inactivation	-0.493177	5.66729e-06	2.58234e-05							-0.990469	3.62166e-10	5.4271e-09							-1.60725	8.8188e-36	4.03661e-34	-1.08152	6.14978e-24	1.45372e-22	-1.28433	4.46872e-30	2.02152e-28	0.970343	7.5535e-13	1.05644e-10
PAS_chr3_1111	C4R6J2	XP_002493357.1	8200068	CAY71178	SDH2	Iron-sulfur protein subunit of succinate dehydrogenase (Sdh1p, Sdh2p, Sdh3p, Sdh4p)	-1.74095	0	0	-2.88773	0	0	-1.7963	0	0	-1.75518	0	0	-2.66154	0	0	-3.1178	5.00373e-22	1.62573e-20	-2.09769	0	0	-2.37961	0	0	-1.17262	5.26379e-38	3.272e-36
PAS_c131_0014	C4R392	XP_002493405.1	8199625	CAY71226		Hypothetical protein				-1.15431	0.0101538	0.034174	-1.22921	0.00705748	0.0185208							-0.739322	0.018758	0.0393114				-0.59674	4.36181e-08	3.50266e-07	-0.448613	5.11746e-05	0.000286293
PAS_c131_0020	C4R398	XP_002493411.1	8199630	CAY71232		Hypothetical protein										-0.730372	0.00161601	0.00646277							-1.12391	2.34049e-08	2.21928e-07				-0.574805	0.00156113	0.00618919	0.909172	2.4852e-06	8.23223e-05
PAS_chr4_0005	C4R6K9	XP_002493413.1	8200532	CAY71234	OPT1	Proton-coupled oligopeptide transporter of the plasma membrane	-1.54736	1.56712e-16	2.1677e-15	-1.65073	6.09526e-09	7.39509e-08				-1.90034	2.92611e-13	5.8697e-12	-2.49481	6.18071e-19	1.88556e-17	-0.867362	0.000172549	0.000616719	-1.49985	9.77084e-15	1.67334e-13	-1.83935	3.16884e-20	6.16028e-19	-1.53727	2.90027e-15	5.93612e-14	0.712509	0.00059158	0.00752173
PAS_chr4_0008	C4R6L2	XP_002493416.1	8201314	CAY71237	FET4	Low-affinity Fe(II) transporter of the plasma membrane	-0.835659	1.46206e-06	7.31755e-06							-1.01831	7.91538e-06	6.02934e-05	-0.887511	0.00016153	0.000902669				-1.38939	6.64746e-11	8.28465e-10	-1.1672	2.68485e-10	2.65063e-09	-0.804862	9.59508e-06	6.36511e-05	0.83916	9.38759e-05	0.00167019
PAS_chr4_0012	C4R6L6	XP_002493420.1	8200538	CAY71241		Hypothetical protein							0.898533	1.12643e-11	1.81236e-10							1.2097	4.77196e-22	1.56049e-20							0.982766	1.98762e-12	3.16698e-11
PAS_chr4_0018	C4R6L9	XP_002493423.1	8200541	CAY71244	CYC1	Cytochrome c, isoform 1	-1.15424	7.34321e-17	1.03566e-15	-2.13747	2.10815e-28	8.49164e-27	-1.61884	9.34267e-20	3.09324e-18	-0.797495	1.72778e-05	0.00012184	-1.54251	8.53739e-16	2.02763e-14	-2.62093	5.20967e-08	3.6745e-07	-1.45629	0	0	-2.2499	0	0	-1.36499	0	0
PAS_chr4_0914	C4R6P2	XP_002493446.1	8201132	CAY71267		hypothetical protein	0.96464	6.65216e-12	6.4164e-11	1.85239	3.62212e-31	1.78798e-29	1.87538	1.55643e-30	9.92177e-29	1.14214	1.34405e-12	2.54409e-11	1.73123	3.50716e-27	1.80189e-25	2.29928	0	0				0.776335	0.0133272	0.0378897	0.911635	0.00294926	0.0108708	0.736205	0.000364365	0.00513887
PAS_chr4_0042	C4R6P5	XP_002493449.1	8201318	CAY71270		Hypothetical protein	1.28663	5.8403e-18	9.02022e-17	0.966334	3.56308e-07	3.55954e-06	0.472224	0.0145944	0.0341849	1.97605	2.42387e-29	1.45288e-27	2.37299	2.52311e-18	7.17733e-17	1.49034	5.37928e-07	3.16993e-06	1.01336	4.33897e-12	6.00184e-11	2.1475	0	0	2.2934	0	0
PAS_chr4_0043	C4R6P6	XP_002493450.1	8201134	CAY71271	ALDH5	Mitochondrial aldehyde dehydrogenase	1.14921	2.47335e-20	4.4796e-19	0.964533	1.01449e-06	9.4767e-06	1.45032	1.98385e-15	4.71258e-14	0.905401	1.52754e-06	1.34933e-05	1.05686	5.71886e-08	6.39877e-07	1.88324	1.90201e-29	9.29953e-28				0.715708	0.000338184	0.00151088	1.12223	3.50408e-09	4.09351e-08
PAS_chr4_0044	C4R6P7	XP_002493451.1	8201135	CAY71272	YMR321C	Hypothetical protein							1.60892	4.04826e-12	6.7284e-11							1.29438	4.708e-08	3.35624e-07	-0.501288	0.00106253	0.00452991				0.636276	3.22769e-07	2.82634e-06
PAS_chr4_0047	C4R6Q0	XP_002493454.1	8201138	CAY71275	VID24	Peripheral membrane protein located at Vid (vacuole import and degradation) vesicles	-1.06144	6.74896e-07	3.55822e-06	-0.653534	0.00386548	0.0154343	-0.916774	0.000143404	0.000647696	-1.17323	5.9635e-07	5.70841e-06				-0.568483	0.0147213	0.0322053	-0.523647	5.32411e-05	0.00030222	-0.59046	1.17299e-06	7.98112e-06	-1.10316	2.50956e-16	5.49375e-15
PAS_chr4_0065	C4R6R6	XP_002493470.1	8201153	CAY71291	THI13	Protein involved in synthesis of the thiamine precursor hydroxymethylpyrimidine (HMP)	-1.07361	2.97462e-05	0.000118678				1.67861	2.77802e-13	5.27928e-12	-1.07957	0.000871831	0.00377119	-1.29689	0.000469762	0.00234415	1.79351	3.76043e-16	7.3118e-15	-1.05721	0.000309041	0.00148192	-0.762983	0.00463943	0.0152577				0.879312	0.000333291	0.00476739
PAS_chr4_0917	C4R6S4	XP_002493478.1	8201161	CAY71299	YBR287W	hypothetical protein	1.5129	0	0	1.38625	6.80857e-24	2.39728e-22				1.24788	6.32571e-19	2.01582e-17	1.32302	7.48637e-21	2.54688e-19				0.645291	2.93737e-06	2.05984e-05	0.522241	8.90582e-05	0.000450662	-0.729282	9.35893e-08	9.07943e-07	0.458989	0.00531234	0.0423222
PAS_chr4_0075	C4R6S6	XP_002493480.1	8201162	CAY71301		Hypothetical protein							1.10182	1.00712e-08	1.03508e-07							1.33281	1.53245e-13	2.36007e-12										0.8107	1.29082e-05	0.000343876
PAS_chr4_0077	C4R6S8	XP_002493482.1	8201164	CAY71303	TYE7	Hypothetical protein	3.84218	0	0	4.55308	0	0	4.00392	0	0	3.83961	0	0	4.39914	0	0	4.1595	0	0	3.41304	0	0	4.06502	0	0	3.80186	0	0
PAS_chr4_0080	C4R6T1	XP_002493485.1	8201167	CAY71306		Hypothetical protein	-2.38506	3.81355e-10	3.00489e-09	-1.41074	0.0101082	0.0340432				-2.50731	1.59021e-05	0.000113731				1.46577	0.00872583	0.0205247	-0.794105	0.000100064	0.000540001				2.28463	0	0
PAS_chr4_0092	C4R6U4	XP_002493498.1	8201179	CAY71319	YPQ2	Putative protein of unknown function	-0.690381	1.32858e-05	5.64029e-05							-1.16151	1.06543e-07	1.15863e-06	-0.781908	0.000263803	0.00141048				-0.583704	2.77636e-05	0.000166021	-0.388006	0.00247293	0.00876229
PAS_chr4_0096	C4R6U8	XP_002493502.1	8201183	CAY71323		Hypothetical protein	0.333075	0.00236044	0.00642076	0.531351	0.000159158	0.000951733	0.792706	5.32983e-09	5.68665e-08							1.08322	3.98132e-16	7.71151e-15							0.539167	0.000121777	0.000630163
PAS_chr4_0112	C4R6W2	XP_002493516.1	8201198	CAY71337	GLY1	Threonine aldolase	0.830861	0.00257766	0.00692558				-0.729109	7.71161e-05	0.000371989	0.834532	4.37703e-05	0.000282543				-0.565713	0.0100791	0.0231984	0.81276	1.21337e-11	1.60771e-10	-0.542392	4.34126e-06	2.75292e-05	-1.47082	1.7936e-09	2.15532e-08	0.639991	0.00141347	0.0150144
PAS_chr4_0120	C4R6X2	XP_002493526.1	8200953	CAY71347		Hypothetical protein	-0.401344	6.76931e-15	8.29281e-14	-0.889622	1.51384e-27	5.86322e-26	-0.892359	5.17461e-30	3.03016e-28	-0.268881	0.000300794	0.00150099	-0.674456	5.31415e-13	9.9099e-12	-1.47468	1.83597e-18	4.55466e-17	-0.56102	8.44338e-09	8.43501e-08	-0.794853	4.71202e-23	1.07353e-21	-0.368628	3.8961e-05	0.000226523	-0.218042	0.000775012	0.00933191
PAS_chr4_0138	C4R6Y9	XP_002493543.1	8201049	CAY71364	CPA1	Small subunit of carbamoyl phosphate synthetase	2.08558	0	0	1.8217	5.52296e-28	2.15567e-26	1.40299	6.49029e-18	1.88931e-16	1.9548	2.41983e-24	1.10762e-22	1.58194	6.50427e-19	1.96102e-17	1.28734	7.24252e-13	1.03913e-11	1.68653	0	0	2.2636	6.1823e-14	7.98151e-13	2.24202	0	0
PAS_chr4_0142	C4R6Z3	XP_002493547.1	8201053	CAY71368		Hypothetical protein	-0.34995	6.76066e-05	0.000253273	-0.841808	2.44431e-10	3.51631e-09	-0.848786	3.59857e-13	6.81293e-12				-0.577449	2.91404e-06	2.45765e-05	-1.22524	5.32656e-16	1.01608e-14	-0.590033	1.26188e-08	1.22893e-07	-0.757134	1.89261e-14	2.48158e-13	-0.329885	0.000659884	0.00286671
PAS_chr4_0145	C4R6Z5	XP_002493549.1	8201055	CAY71370		Hypothetical protein	0.347933	1.28411e-07	7.54426e-07	0.557968	3.45565e-09	4.32815e-08	0.521657	0.0092981	0.0209511				0.881053	3.98622e-07	3.97437e-06	0.845994	1.85887e-06	9.48489e-06				0.948123	4.74084e-18	8.23108e-17	1.07218	0.00254347	0.00861564
PAS_chr4_0146	C4R6Z6	XP_002493550.1	8201056	CAY71371		Hypothetical protein	0.347933	1.28411e-07	7.54426e-07	0.557968	3.45565e-09	4.32815e-08	0.521657	0.0092981	0.0209511				0.881053	3.98622e-07	3.97437e-06	0.845994	1.85887e-06	9.48489e-06				0.948123	4.74084e-18	8.23108e-17	1.07218	0.00254347	0.00861564
PAS_chr4_0147	C4R6Z7	XP_002493551.1	8201057	CAY71372	ARO9	Aromatic aminotransferase II	-2.53693	1.34448e-10	1.11708e-09													2.88586	6.08163e-05	0.000240779	-1.25073	3.8616e-18	8.52769e-17	0.766418	1.09104e-07	8.29816e-07	2.54341	1.31095e-11	1.98217e-10
PAS_chr4_0151	C4R701	XP_002493555.1	8201061	CAY71376		Hypothetical protein	1.70952	5.06223e-20	9.03842e-19	2.44748	5.431e-28	2.13634e-26	3.47359	1.82169e-44	1.95902e-42	1.31109	2.65274e-07	2.72028e-06	1.85175	0.00109128	0.00496349	3.50626	1.75993e-37	1.15104e-35	1.48552	0.00803684	0.0266396	2.25984	1.26117e-44	5.26888e-43	2.90715	9.61632e-16	2.03438e-14
PAS_chr4_0179	C4R730	XP_002493584.1	8201088	CAY71405	DUS4	Dihydrouridine synthase	1.1937	1.5112e-18	2.43875e-17	0.661645	0.000591446	0.00309235	0.59744	0.000657224	0.00244084	1.07543	2.26909e-09	3.06296e-08	0.839883	1.07105e-05	8.04883e-05				0.901697	2.59707e-09	2.77627e-08	0.454815	0.0017671	0.00655663	0.758469	1.0903e-07	1.04765e-06
PAS_chr4_0181	C4R733	XP_002493587.1	8200956	CAY71408	CTR1	High-affinity copper transporter of the plasma membrane							1.17982	0.0129237	0.0307434	1.566	0.000988716	0.00419746	2.05847	1.66104e-05	0.000118966	1.87081	0.000116777	0.000436916				0.962887	0.00173746	0.0064657
PAS_chr4_0185	C4R736	XP_002493590.1	8201093	CAY71411	NSR1	Nucleolar protein that binds nuclear localization sequences							-1.17358	2.92499e-12	4.95967e-11	-0.415024	0.00412537	0.0145457	-0.897946	8.37874e-11	1.33082e-09	-1.63628	1.05694e-30	5.48735e-29	0.342073	0.000194683	0.000980409				-0.215326	0.0130703	0.0389632	-0.714097	1.43918e-08	9.17252e-07
PAS_chr4_0188	C4R738	XP_002493592.1	8201095	CAY71413	YOR1	Plasma membrane ATP-binding cassette (ABC) transporter				-0.642904	0.000218472	0.00126875	-1.3757	8.26375e-15	1.83331e-13				-1.12032	2.69434e-10	4.04955e-09	-1.80424	1.55917e-24	5.90373e-23				-0.792903	5.18075e-13	6.25541e-12	-1.69653	0	2.52234e-44
PAS_chr4_0191	C4R741	XP_002493595.1	8201098	CAY71416	MLS1	Malate synthase	-0.840247	1.38356e-10	1.14576e-09				0.485871	0.000611191	0.00228674	-1.07929	2.16685e-11	3.59305e-10	-0.851452	9.30375e-06	7.05488e-05	0.726234	2.4759e-06	1.30562e-05	-0.533417	0.000293565	0.0014131				0.787539	1.05112e-10	1.4742e-09
PAS_chr4_0198	C4R749	XP_002493603.1	8201105	CAY71424	ERG2	C-8 sterol isomerase				0.701766	0.00436384	0.0171656	0.87044	0.000318138	0.00128583				1.01021	4.85726e-05	0.000307073	1.4848	3.94489e-09	3.37865e-08	-0.318101	0.00321839	0.012111				0.650851	1.11766e-10	1.55884e-09	1.21415	1.07977e-06	4.02713e-05
PAS_chr4_0201	C4R751	XP_002493605.1	8201107	CAY71426	DBP2	Essential ATP-dependent RNA helicase of the DEAD-box protein family	-0.892071	6.37822e-21	1.20731e-19	-0.816743	3.00945e-11	4.67673e-10	-0.656915	8.20332e-08	7.2477e-07	-1.02788	2.56577e-34	1.84552e-32	-1.38728	2.8026e-45	2.49431e-43	-0.910853	4.03918e-19	1.03255e-17	-0.254175	0.0024321	0.00941246	-0.690058	2.31324e-19	4.34595e-18				-0.356683	8.85288e-07	3.50978e-05
PAS_chr4_0207	C4R758	XP_002493612.1	8200879	CAY71433		Hypothetical protein																			-1.10724	0.00448386	0.0161144
PAS_chr4_0240	C4R794	XP_002493648.1	8200909	CAY71469	FRE3	Ferric reductase, reduces siderophore-bound iron prior to uptake by transporters	-1.46872	1.23114e-21	2.41198e-20	-1.8274	1.56799e-19	4.31412e-18	-1.35997	9.73963e-13	1.75174e-11	-1.79805	8.43877e-16	2.12446e-14	-2.11242	6.2671e-24	2.58646e-22	-1.72829	1.04273e-16	2.13462e-15				-1.85816	5.94784e-40	2.1701e-38	-1.92482	6.37044e-41	4.27673e-39	0.886519	7.56222e-07	3.05601e-05
PAS_chr4_0245	C4R799	XP_002493653.1	8200914	CAY71474		Hypothetical protein	-0.437113	4.82472e-06	2.22458e-05	-1.04523	4.42996e-13	7.90953e-12	-1.0421	9.05595e-15	2.00025e-13				-0.645347	2.50161e-06	2.15309e-05	-1.40745	1.00687e-13	1.59453e-12	-0.788961	8.33391e-18	1.78558e-16	-0.906712	4.5745e-28	1.30128e-26	-0.512504	3.09902e-08	3.23055e-07
PAS_chr4_0250	C4R7A6	XP_002493660.1	8200919	CAY71481	MSS116	DEAD-box protein required for efficient splicing of mitochondrial Group I and II introns	-0.424857	1.75043e-07	1.0061e-06	-0.645875	9.93169e-10	1.31942e-08	-1.07067	4.21291e-25	1.8943e-23				-0.603258	2.87071e-05	0.000193494	-1.26808	1.44461e-30	7.27504e-29				-0.503376	1.70532e-08	1.43503e-07	-0.567676	7.13637e-10	8.93821e-09
PAS_chr4_0252	C4R7A8	XP_002493662.1	8200921	CAY71483	CZF1	Hypothetical protein	2.74272	1.7858e-10	1.44791e-09	1.94517	0.000706135	0.00361688				3.88643	7.06127e-11	1.12156e-09	2.95568	0.000205698	0.00112331				2.21829	0	1.54143e-44	0.961785	5.10511e-09	4.4703e-08	-0.769026	8.70893e-06	5.8125e-05
PAS_chr4_0253	C4R7A9	XP_002493663.1	8200922	CAY71484	RRF1	Mitochondrial ribosome recycling factor	-0.532943	1.09028e-08	7.29024e-08	-1.14632	1.10063e-19	3.0787e-18	-0.562437	2.78638e-06	1.87096e-05				-0.657863	0.000875674	0.00410523	-0.618819	0.000219818	0.000766553	-1.52835	3.03091e-40	1.62347e-38	-0.633848	3.65674e-10	3.57508e-09	-0.43647	2.19176e-05	0.000134252	0.480781	9.64716e-06	0.000267202
PAS_chr4_0265	C4R7C4	XP_002493678.1	8200934	CAY71499		Putative protein of unknown function identified by fungal homology comparisons and RT-PCR	-0.742013	0.0053165	0.0132913	-0.99853	0.00667305	0.0242942				-1.3154	0.000954129	0.0040816	-1.2375	0.00473129	0.0178309							-1.15607	0.00289583	0.0100417
PAS_chr4_0272	C4R7D1	XP_002493685.1	8200941	CAY71506	CYB2	Cytochrome b2 (L-lactate cytochrome-c oxidoreductase)	-0.855649	3.11166e-30	9.00414e-29	-1.01913	5.52938e-21	1.6281e-19	-0.424794	8.09819e-06	4.88413e-05	-0.756181	4.97373e-11	8.02652e-10	-1.18865	4.2889e-13	8.05768e-12	-0.589361	1.87913e-05	8.26489e-05	-0.881436	1.22114e-17	2.56447e-16	-1.01384	1.54728e-27	4.25714e-26	-0.48793	6.15403e-08	6.12362e-07
PAS_chr4_0283	C4R7E4	XP_002493698.1	8200952	CAY71519	NUO1	Hypothetical protein	-0.366697	1.13725e-06	5.81327e-06	-0.918889	1.47548e-13	2.7515e-12	-0.894684	2.81649e-15	6.56659e-14				-0.630288	5.68664e-08	6.37688e-07	-1.22937	7.71435e-13	1.10129e-11	-0.656103	4.16685e-13	6.26683e-12	-0.874462	4.08795e-25	1.02914e-23	-0.343277	4.5712e-05	0.000259481
PAS_chr4_0284	C4R7E5	XP_002493699.1	8200501	CAY71520		Cytoplasmic thioredoxin isoenzyme of the thioredoxin system	1.36554	0.000318174	0.00104706	0.606929	1.01818e-06	9.49356e-06	0.49032	6.04911e-05	0.000299247	1.32784	5.61994e-07	5.44161e-06	1.77228	3.21813e-11	5.22686e-10	0.768835	3.92947e-09	3.37118e-08	1.46988	4.63985e-07	3.69646e-06	1.94114	0	0	0.927783	9.62558e-18	2.24374e-16
PAS_chr4_0940	C4R7E6	XP_002493700.1	8200727	CAY71521	ABZ2	hypothetical protein	1.14941	2.92096e-17	4.28776e-16	0.870928	8.3063e-09	1.00053e-07				1.2541	4.17628e-15	9.8721e-14	1.52709	1.30579e-19	4.08363e-18	0.590154	4.98849e-05	0.000203417	0.879064	3.05376e-13	4.64523e-12	1.09475	2.07589e-24	5.02506e-23
PAS_chr4_0290	C4R7F2	XP_002493706.1	8200732	CAY71527		Vacuolar transporter chaperon (VTC) involved in distributing V-ATPase and other membrane proteins	1.53189	1.66348e-34	5.47426e-33	2.01836	1.78357e-29	7.80895e-28	1.6815	1.59954e-24	6.82653e-23	1.89867	9.15536e-29	5.29853e-27	2.17686	1.25022e-31	7.49387e-30	1.96998	1.58787e-29	7.83971e-28	1.48848	4.05396e-42	2.37363e-40	1.85188	0	0	1.57627	0	0
PAS_chr4_0941	C4R7G1	XP_002493715.1	8200741	CAY71536	PEX30	hypothetical protein							0.941813	2.64538e-07	2.1424e-06							1.00095	3.32455e-08	2.42293e-07							0.663949	3.19069e-06	2.31153e-05
PAS_chr4_0307	C4R7H1	XP_002493725.1	8200749	CAY71546	YMR244W	Putative protein of unknown function	-1.08365	3.27516e-15	4.12261e-14	-0.909954	1.71563e-10	2.52579e-09	-0.354765	0.0109051	0.0266076	-1.47703	1.58965e-23	6.89992e-22	-1.70087	5.6128e-23	2.17388e-21	-1.10081	9.09148e-13	1.28248e-11	0.398842	0.00330987	0.0123997				0.80726	2.43822e-10	3.28247e-09	-1.85028	9.79693e-37	1.23319e-33
PAS_chr4_0943	C4R7H4	XP_002493728.1	8200752	CAY71549		hypothetical protein	-1.37716	3.88124e-33	1.2063e-31	-1.87934	0	0	-1.5727	2.55672e-30	1.58958e-28	-1.27194	2.18121e-16	5.74995e-15	-1.78634	1.6285e-33	1.06487e-31	-1.20267	5.3961e-17	1.1663e-15	-1.39165	8.80654e-20	2.21705e-18	-1.95563	1.35117e-13	1.69654e-12	-1.99998	4.58451e-14	8.33322e-13	0.773823	2.95344e-06	9.5939e-05
PAS_chr4_0311	C4R7H6	XP_002493730.1	8200753	CAY71551	ETR1	2-enoyl thioester reductase, member of the medium chain dehydrogenase/reductase family	0.846786	3.86923e-05	0.000151254	0.318179	0.00450142	0.0175867				1.06218	3.67958e-05	0.000240991	1.05709	7.50558e-06	5.81394e-05	0.315674	0.0089575	0.0209949	0.636085	3.60487e-08	3.33037e-07	0.739625	5.58778e-16	8.17863e-15
PAS_chr4_0314	C4R7I0	XP_002493734.1	8200756	CAY71555	ARO10	Phenylpyruvate decarboxylase, catalyzes decarboxylation of phenylpyruvate to phenylacetaldehyde	-3.99483	3.55016e-29	9.6622e-28	-1.62637	0.00743114	0.0264141				-4.16673	7.73098e-10	1.12177e-08							-4.65664	0	0	-2.51495	2.24907e-17	3.67664e-16	-1.25045	1.12189e-05	7.32649e-05
PAS_chr4_0329	C4R7J6	XP_002493750.1	8200770	CAY71571	CTH1	Member of the CCCH zinc finger family	1.7481	3.08286e-44	1.45875e-42	2.10101	0	2.8026e-45	1.15096	1.11738e-12	1.99543e-11	1.19716	3.27473e-07	3.31756e-06	2.01185	8.38898e-27	4.10083e-25	2.8284	2.41207e-23	8.55436e-22							-1.24155	0.00451089	0.0155351	2.05933	6.32028e-19	1.98891e-16
PAS_chr4_0330	C4R7J7	XP_002493751.1	8200771	CAY71572	MET17	Methionine and cysteine synthase (O-acetyl homoserine-O-acetyl serine sulfhydrylase)	2.93996	7.2351e-27	1.77701e-25	3.10547	0	2.8026e-45				2.33409	1.0988e-18	3.37345e-17	2.56299	1.06447e-07	1.1626e-06				2.19594	0	0	2.52339	0	0	-0.689483	5.55827e-12	8.63762e-11	0.869819	6.45025e-05	0.00124433
PAS_chr4_0332	C4R7J9	XP_002493753.1	8200773	CAY71574		Hypothetical protein							0.983368	4.67502e-05	0.000238018							1.20055	1.10921e-09	1.05995e-08	-0.689796	0.00980577	0.0317709							0.798521	0.000193479	0.00305111
PAS_chr4_0335	C4R7K2	XP_002493756.1	8200776	CAY71577		Hypothetical protein	-0.505998	0.00233903	0.00637284				1.33177	5.66248e-16	1.44021e-14				-0.551181	0.00889765	0.0300669	1.60371	4.80385e-20	1.30066e-18	-0.893547	9.32846e-05	0.000505585	-0.727778	0.00073754	0.00303761	0.44252	0.0175157	0.0497086
PAS_chr4_0336	C4R7K3	XP_002493757.1	8200777	CAY71578	YDR541C	Putative dihydrokaempferol 4-reductase							0.54679	0.000110515	0.000513425	1.05268	7.3311e-05	0.000439848	1.01648	5.73084e-06	4.57287e-05	0.981616	6.66174e-11	7.35714e-10	0.480058	0.000991415	0.00426648	0.804379	7.96349e-10	7.50865e-09	0.540631	9.67332e-05	0.000508936
PAS_chr4_0947	C4R7K4	XP_002493758.1	8200778	CAY71579		hypothetical protein				-0.54687	0.00026747	0.00152171	-0.513674	0.00132176	0.00446439				-0.406713	0.00643136	0.0230476							-1.74598	0.00153963	0.0058286	-1.93888	0.000151743	0.000773304
PAS_chr4_0337	C4R7K5	XP_002493759.1	8200980	CAY71580	PHO84	High-affinity inorganic phosphate (Pi) transporter and low-affinity manganese transporter				-1.05835	2.47351e-05	0.000173215	-1.84456	2.3658e-15	5.5935e-14	0.85614	0.00109617	0.00458024	-1.58493	2.11832e-12	3.72928e-11	-2.03219	6.00336e-18	1.39967e-16				-1.65679	8.8197e-05	0.000447593	-2.3016	1.71019e-08	1.83992e-07
PAS_chr4_0341	C4R7K9	XP_002493763.1	8200782	CAY71584		Hypothetical protein							0.807117	0.000467263	0.00180455							1.20063	5.04655e-08	3.56944e-07							0.723698	0.00225689	0.00859566
PAS_chr4_0342	C4R7L0	XP_002493764.1	8200783	CAY71585	ATH1	Acid trehalase required for utilization of extracellular trehalose	1.38461	1.32935e-33	4.29055e-32	0.833872	1.30765e-07	1.39197e-06	0.725686	1.36976e-06	9.79846e-06	1.30778	1.60732e-23	6.91696e-22	0.982685	9.80824e-10	1.38332e-08	0.447663	0.0011393	0.00339497	0.970069	5.01798e-16	9.49832e-15	0.740267	1.31344e-10	1.32e-09	0.303612	0.00714652	0.0231847
PAS_chr4_0355	C4R7M4	XP_002493778.1	8200796	CAY71599		Hypothetical protein	-0.457751	1.26773e-06	6.43452e-06	-1.04469	1.06292e-11	1.69361e-10	-0.89496	1.22378e-10	1.70247e-09	-0.362076	0.00856701	0.0271973	-0.628046	2.26459e-05	0.000156624	-1.31327	1.89341e-12	2.57014e-11	-0.767653	1.68583e-16	3.35501e-15	-0.880705	1.27096e-22	2.79444e-21	-0.42119	1.04353e-05	6.84139e-05
PAS_chr4_0357	C4R7M6	XP_002493780.1	8200798	CAY71601		Hypothetical protein	2.00264	1.05257e-30	3.15457e-29	2.9519	0	0	3.07744	0	0	1.45998	1.10187e-09	1.56279e-08	2.28255	1.18573e-22	4.48882e-21	3.06408	1.26117e-44	1.07199e-42	0.713917	0.00396706	0.0144322	1.85832	1.21701e-19	2.31233e-18	1.59264	2.31096e-13	4.0123e-12
PAS_chr4_0358	C4R7M7	XP_002493781.1	8200799	CAY71602		Hypothetical protein	2.52598	0	0	2.72423	0	0	1.79715	0	9.80909e-45	2.51329	0	0	2.84817	0	0	1.83356	9.34135e-40	6.53376e-38	2.0251	1.4013e-45	7.14662e-44	2.55709	0	0	1.50563	5.50672e-23	1.72213e-21
PAS_chr4_0359	C4R7M8	XP_002493782.1	8200800	CAY71603		Hypothetical protein	5.84182	0	0	7.50033	0	0	7.2335	0	0	5.3983	0	0	7.38232	0	0	7.77953	0	0	3.6789	0	0	6.13389	2.32683e-40	8.61442e-39	6.51461	1.32158e-39	8.64177e-38
PAS_chr4_0360	C4R7M9	XP_002493783.1	8200801	CAY71604		Hypothetical protein	0.994492	1.03304e-18	1.67786e-17	1.57565	4.09681e-14	8.0892e-13	1.76429	7.83827e-22	2.81954e-20				1.17349	8.52649e-08	9.41467e-07	2.01174	0	0				0.941828	3.89284e-10	3.79119e-09	1.24488	4.66263e-18	1.12867e-16
PAS_chr4_0361	C4R7N0	XP_002493784.1	8200802	CAY71605		Hypothetical protein	1.61368	2.64926e-22	5.42236e-21	2.58237	2.33381e-30	1.10856e-28	2.90269	1.33822e-38	1.12321e-36	0.994865	0.000344933	0.00169273	2.38998	6.21656e-19	1.88556e-17	3.48338	0	0	0.878668	8.03785e-11	9.87087e-10	2.52004	0	0	3.17957	0	0
PAS_chr4_0363	C4R7N1	XP_002493785.1	8200803	CAY71606		Hypothetical protein	1.61739	8.04565e-23	1.68091e-21	0.857509	6.09817e-10	8.29935e-09	0.968914	2.2897e-12	3.97618e-11	1.81807	1.78851e-12	3.32294e-11	1.35747	1.1792e-10	1.84387e-09	1.42541	1.22963e-13	1.92911e-12	0.412643	0.00743373	0.0248999				0.439104	0.000601476	0.00265187
PAS_chr4_0365	C4R7N2	XP_002493786.1	8200804	CAY71607		Hypothetical protein	-0.408843	0.0164406	0.0362745							-0.716289	0.00252578	0.00951181	-1.2988	5.74205e-07	5.46526e-06
PAS_chr4_0369	C4R7N8	XP_002493792.1	8200983	CAY71613	MET10	Subunit alpha of assimilatory sulfite reductase	1.92193	6.31849e-12	6.118e-11	2.38588	4.60691e-32	2.29661e-30	2.06283	4.77314e-31	3.12176e-29	1.11868	6.27775e-08	7.05546e-07	1.51694	4.51313e-08	5.15275e-07	1.13114	0.0181536	0.0382038	1.44169	1.59139e-24	5.34176e-23	1.93942	0	0	1.10882	1.88877e-26	7.25952e-25	0.518285	0.00146218	0.0154018
PAS_chr4_0385	C4R7Q8	XP_002493812.1	8200669	CAY71633	PDR11	Hypothetical protein	-0.671583	0.000670583	0.00205626							-1.15405	1.76778e-05	0.000124312	-1.01592	8.96463e-05	0.000538627	-0.561774	0.00233604	0.00598932				-0.345682	0.00602428	0.0189228
PAS_chr4_0386	C4R7Q9	XP_002493813.1	8200670	CAY71634	GCD1	Gamma subunit of the translation initiation factor eIF2B	-0.671583	0.000670583	0.00205626							-1.15405	1.76778e-05	0.000124312	-1.01592	8.96463e-05	0.000538627	-0.561774	0.00233604	0.00598932				-0.345682	0.00602428	0.0189228
PAS_chr4_0399	C4R7S4	XP_002493828.1	8200683	CAY71649	FRE2	Ferric reductase and cupric reductase	0.486208	0.000117803	0.000422764	0.783765	1.0442e-06	9.70028e-06	1.56701	3.7211e-23	1.47555e-21				0.490597	0.00330157	0.0130893	1.42131	2.89713e-21	8.8963e-20	1.43064	1.92181e-17	3.96569e-16				1.04264	4.04014e-14	7.37033e-13	0.599108	0.000612454	0.00770926
PAS_chr4_0406	C4R7T0	XP_002493834.1	8200689	CAY71655		Hypothetical protein	-1.91314	1.12608e-24	2.48676e-23	-1.71509	1.3677e-12	2.34231e-11				-1.68477	1.25436e-12	2.38329e-11	-1.48823	9.64937e-10	1.36474e-08	0.515028	0.015029	0.0327865	-2.10018	2.52833e-19	6.20982e-18	-1.49643	1.68636e-13	2.09133e-12
PAS_chr4_0407	C4R7T1	XP_002493835.1	8200690	CAY71656	TMA10	Protein of unknown function that associates with ribosomes							0.713202	0.0213101	0.0470897							2.25614	3.03421e-17	6.70187e-16	-2.86994	2.82818e-33	1.20677e-31	-3.57973	0	0	-3.37296	0	1.26117e-44	3.2133	8.11608e-31	6.81074e-28
PAS_chr4_0960	C4R7V3	XP_002493857.1	8200710	CAY71678		hypothetical protein	-0.284561	0.00218292	0.00598312	-0.872505	1.23105e-07	1.316e-06	-0.792447	4.56273e-10	5.67356e-09				-0.41357	0.00175662	0.00753455	-1.18287	4.91833e-12	6.30246e-11	-0.599328	2.11545e-11	2.73812e-10	-0.740155	7.96841e-18	1.35544e-16	-0.398939	4.7543e-06	3.33397e-05
PAS_chr4_0433	C4R7V9	XP_002493863.1	8200715	CAY71684	YDL124W	NADPH-dependent alpha-keto amide reductase	1.18279	4.58464e-12	4.46493e-11	0.652283	1.67974e-07	1.75467e-06				1.22221	2.27149e-08	2.76254e-07	1.38782	6.86004e-13	1.26059e-11	0.680221	6.55333e-08	4.57733e-07	0.651223	5.79417e-10	6.70658e-09	0.749405	6.53477e-14	8.41498e-13				0.83279	1.68674e-11	1.80697e-09
PAS_chr4_0961	C4R7W4	XP_002493868.1	8200720	CAY71689		hypothetical protein				-0.458722	0.00702324	0.0252904	-0.721931	1.52307e-05	8.66688e-05							-1.03712	1.05364e-08	8.26503e-08	0.405731	0.00189993	0.00758014							-0.471178	0.00645804	0.048677
PAS_chr4_0439	C4R7W6	XP_002493870.1	8200721	CAY71691	DUR3	Plasma membrane transporter for both urea and polyamines	3.08643	0	0	3.01711	0	0	0.748788	6.71407e-07	5.09986e-06	2.08835	9.93645e-22	3.84846e-20	2.05759	4.53588e-18	1.27587e-16	0.506826	0.00090215	0.00276689	2.38379	6.23232e-16	1.16653e-14	2.59187	0	0
PAS_chr4_0449	C4R7X7	XP_002493881.1	8201398	CAY71702	COX15	Protein required for the hydroxylation of heme O to form heme A	-0.525545	4.50441e-07	2.43606e-06	-0.882361	2.03632e-09	2.60225e-08	-1.15981	5.53736e-15	1.24492e-13	-0.501288	0.0051172	0.0175871	-0.842425	4.86256e-07	4.74477e-06	-1.69308	1.21895e-28	5.68391e-27	-0.390582	0.00020352	0.00102064	-1.08259	4.56509e-27	1.2492e-25	-1.04185	8.99408e-24	2.97929e-22
PAS_chr4_0460	C4R7Y8	XP_002493892.1	8201408	CAY71713	ABP140	Nonessential protein that binds actin filaments and localizes to actin patches and cables	0.737395	1.68847e-19	2.90152e-18				-0.829006	3.32581e-12	5.6204e-11	0.731112	2.11395e-06	1.81634e-05	0.393965	0.00820152	0.0281107	-1.40039	1.49948e-21	4.7493e-20	0.531717	1.88733e-06	1.36927e-05				-0.292582	0.0105353	0.0324633
PAS_chr4_0470	C4R7Z7	XP_002493901.1	8201417	CAY71722		Mitochondrial aldehyde dehydrogenase	0.297885	0.0148531	0.0331937	0.622686	1.10645e-05	8.32735e-05	1.93742	0	0							2.03317	0	0				0.440965	0.00255617	0.00900652	1.18972	2.141e-19	5.67365e-18	0.428632	0.00138731	0.0147989
PAS_chr4_0487	C4R818	XP_002493922.1	8201433	CAY71743	ADR1	Carbon source-responsive zinc-finger transcription factor	0.768506	5.32415e-27	1.31407e-25	0.615099	5.75078e-07	5.60062e-06	1.0481	1.91947e-11	2.97429e-10	1.08748	1.39159e-18	4.18036e-17	0.754472	5.04347e-14	1.01983e-12	0.855838	1.87273e-11	2.20868e-10
PAS_chr4_0488	C4R819	XP_002493923.1	8201434	CAY71744	PIC2	Mitochondrial phosphate carrier, imports inorganic phosphate into mitochondria	0.353236	0.0017275	0.00484836	0.65669	3.30633e-06	2.80259e-05	1.00941	6.37717e-13	1.1721e-11	0.899913	3.68067e-05	0.000240991	1.24107	7.41734e-16	1.7723e-14	1.66163	7.74918e-42	6.19391e-40	-2.62286	0	0	-1.76215	2.16225e-31	6.84713e-30	-1.27209	0.000511398	0.00229286	1.81621	3.27608e-37	5.49835e-34
PAS_chr4_0489	C4R820	XP_002493924.1	8201435	CAY71745	YGL108C	Hypothetical protein																1.04017	0.000187101	0.000663081							0.559958	2.53226e-07	2.28494e-06
PAS_chr4_0495	C4R825	XP_002493929.1	8201440	CAY71750		Hypothetical protein	0.736292	1.26292e-06	6.41653e-06	0.850871	9.2991e-06	7.12648e-05	1.14221	3.20521e-10	4.18171e-09	0.670352	0.000672871	0.00302762	0.94111	4.67497e-07	4.57947e-06	1.38451	1.36246e-14	2.31022e-13				0.537916	0.000639252	0.00268443	0.566918	0.000591751	0.00261816
PAS_chr4_0497	C4R827	XP_002493931.1	8201442	CAY71752		Hypothetical protein	1.21357	3.36189e-17	4.8954e-16	2.02911	3.76837e-30	1.74071e-28	1.08771	1.28912e-08	1.2984e-07	0.807335	0.000671106	0.00302238	2.024	8.48565e-29	4.64405e-27	2.36733	1.00467e-19	2.64897e-18	1.16704	2.06093e-10	2.4648e-09	1.41692	3.11773e-21	6.40725e-20	0.508171	0.0112431	0.0341841
PAS_chr4_0498	C4R829	XP_002493933.1	8201002	CAY71754	RSB1	Suppressor of sphingoid long chain base (LCB) sensitivity of an LCB-lyase mutation	1.70868	0	0	1.79393	0	0	1.42901	0	0	1.68464	2.10853e-41	2.04163e-39	1.73182	0	0	1.43998	0	0	1.71216	0	0	1.91513	0	0	1.10149	1.16659e-30	5.48953e-29
PAS_chr4_0500	C4R831	XP_002493935.1	8201445	CAY71756	PIN3	Protein that induces appearance of [PIN+] prion when overproduced	1.0685	1.40837e-26	3.37674e-25	0.894774	1.10036e-13	2.09069e-12	0.457225	0.000220262	0.000937651	1.24378	8.99706e-16	2.25374e-14	1.31733	7.46406e-25	3.26796e-23	0.711984	3.12222e-09	2.74407e-08	0.907535	1.50753e-17	3.14954e-16	0.964569	4.28778e-21	8.70524e-20				0.488513	9.26583e-05	0.00166027
PAS_chr4_0514	C4R845	XP_002493949.1	8201003	CAY71770	FCY2	Purine-cytosine permease	-0.759387	1.95313e-12	1.9747e-11	-0.63292	4.91765e-06	3.97438e-05	-0.776208	5.36544e-09	5.71255e-08	-0.700271	1.62547e-05	0.000115924	-0.906081	1.56924e-07	1.67397e-06	-1.3807	1.84487e-20	5.13301e-19	-0.623378	7.77111e-08	6.76947e-07	-0.816322	2.38413e-16	3.62272e-15	-0.503788	3.04451e-07	2.69404e-06	-0.517151	0.000100011	0.00175456
PAS_chr4_0516	C4R846	XP_002493950.1	8201459	CAY71771	ZRT2	Low-affinity zinc transporter of the plasma membrane	-0.535453	2.34259e-10	1.88418e-09	-1.40536	0	4.2039e-45	-1.57051	0	0	-0.483449	2.96193e-05	0.000198315	-1.25404	1.55372e-31	9.2035e-30	-1.95785	0	0				-1.41893	2.09221e-34	7.02286e-33	-1.75466	0	0
PAS_chr4_0520	C4R850	XP_002493954.1	8201463	CAY71775		Hypothetical protein	-0.873356	0.0121956	0.0278353				-1.40981	0.00726545	0.0190096										-0.372827	0.00391303	0.0142459	-0.686465	4.8085e-12	5.35637e-11	-0.432435	1.1832e-05	7.68699e-05
PAS_chr4_0972	C4R859	XP_002493963.1	8201471	CAY71784	TIP1	hypothetical protein	3.37826	0	0	3.86411	0	0	2.58328	0	0	3.84513	0	0	4.53723	0	0	3.27025	0	0	1.79077	4.65932e-36	2.15227e-34	3.01694	0	0	1.69683	4.33239e-25	1.53617e-23	0.615488	0.00175993	0.0176519
PAS_chr4_0532	C4R867	XP_002493971.1	8201009	CAY71792	VBA1	Permease of basic amino acids in the vacuolar membrane	0.552188	2.65922e-06	1.27759e-05	0.96702	1.69255e-08	1.97268e-07	1.62507	2.1127e-25	9.68175e-24	0.459731	0.00561576	0.0189006	0.672123	0.000101936	0.000600291	1.34642	9.21613e-25	3.57019e-23				0.489806	0.000454977	0.00198339	0.830645	2.26358e-09	2.68168e-08
PAS_chr4_0535	C4R870	XP_002493974.1	8201285	CAY71795	nb4M	Hypothetical protein	-0.526515	0.00692386	0.0168577	-1.14234	3.15411e-05	0.000216067	-1.11456	7.74419e-06	4.71581e-05							-1.14279	8.74604e-05	0.000335198	-0.659296	1.24379e-09	1.37637e-08	-0.772281	2.38876e-16	3.62272e-15	-0.323582	0.00106175	0.00436047
PAS_chr4_0550	C4R885	XP_002493989.1	8200818	CAY71810	YPR127W	Putative protein of unknown function	0.618178	0.00153434	0.00435233				0.493044	0.000525279	0.00200099	0.976988	2.16939e-11	3.59305e-10	1.0903	2.62988e-10	3.9645e-09	1.01594	2.86631e-12	3.80864e-11
PAS_chr4_0552	C4R887	XP_002493991.1	8200820	CAY71812	SSA3	ATPase involved in protein folding and nuclear localization signal (NLS)-directed nuclear transport	-2.22665	6.70572e-13	7.15324e-12	-0.880574	8.2281e-09	9.93489e-08	0.601264	7.16275e-05	0.000347511	-2.19929	7.06752e-15	1.61018e-13	-1.37743	3.71159e-13	7.02551e-12	0.431105	0.00640497	0.0157114	-1.93855	0	1.12104e-44	-1.30042	0	9.80909e-45	0.305514	0.00192005	0.00742507
PAS_chr4_0553	C4R888	XP_002493992.1	8200821	CAY71813		Hypothetical protein	2.29638	0	0	2.11839	1.92924e-40	1.34913e-38	1.30721	1.72398e-17	4.87751e-16	2.33213	0	5.60519e-44	2.28377	1.4013e-45	1.80768e-43	1.46111	3.262e-19	8.42433e-18	2.43519	0	0	2.46188	0	0	1.10561	3.0371e-18	7.49598e-17	-0.517262	0.00204968	0.0198871
PAS_chr4_0556	C4R891	XP_002493995.1	8200824	CAY71816		Hypothetical protein	0.714182	0.00920653	0.0216612				1.6366	2.47807e-07	2.02262e-06				1.41427	1.149e-05	8.57068e-05	1.71467	1.78395e-08	1.35301e-07										1.49128	7.55832e-06	0.000217464
PAS_chr4_0559	C4R894	XP_002493998.1	8200827	CAY71819	CRH1	Putative chitin transglycosidase, cell wall protein	1.2955	0	0	1.29243	1.50139e-29	6.63115e-28				1.32039	7.50485e-37	5.99793e-35	1.29382	7.24109e-34	4.79722e-32				0.966744	9.17319e-21	2.40557e-19	1.01665	1.91687e-19	3.61477e-18
PAS_chr4_0572	C4R8A8	XP_002494012.1	8201011	CAY71833		Hypothetical protein				-1.32284	4.08831e-14	8.0892e-13	-0.852016	9.74155e-08	8.54677e-07				-1.0435	3.03651e-09	3.96083e-08	-1.15867	1.36876e-08	1.05078e-07				-0.719263	8.3937e-07	5.78935e-06	-0.484306	0.000822858	0.00348745
PAS_chr4_0576	C4R8B0	XP_002494014.1	8200841	CAY71835	ADH6	NADPH-dependent medium chain alcohol dehydrogenase with broad substrate specificity	1.37127	0	0	0.832365	8.67268e-17	2.06952e-15	0.392581	7.07314e-05	0.000344158	1.3928	7.28548e-39	6.21736e-37	1.11351	3.49459e-23	1.38545e-21	0.692234	3.00017e-09	2.65068e-08	0.553611	1.82342e-09	1.98721e-08	0.573622	7.86112e-12	8.60451e-11	0.283072	0.00132803	0.00534076
PAS_chr4_0578	C4R8B2	XP_002494016.1	8200843	CAY71837	NCE103	Carbonic anhydrase	1.97413	4.78906e-10	3.7154e-09	1.87159	1.08387e-05	8.18182e-05				2.1027	9.26056e-07	8.58691e-06	1.93465	2.13776e-05	0.000148875	1.22234	0.0102734	0.0235798	2.14536	0	0	0.974285	9.14939e-21	1.82806e-19	-0.834073	4.06737e-11	5.86796e-10
PAS_chr4_0579	C4R8B3	XP_002494017.1	8200844	CAY71838	SGA1	Intracellular sporulation-specific glucoamylase involved in glycogen degradation	1.58743	5.11332e-17	7.27276e-16	0.952676	1.63276e-05	0.000119839				1.84761	1.21973e-16	3.33768e-15	0.959869	1.54034e-05	0.000112727				1.44094	1.1433e-28	4.49728e-27	0.644016	1.42996e-06	9.57426e-06				-1.06291	2.56601e-06	8.44436e-05
PAS_chr4_0584	C4R8B8	XP_002494022.1	8200849	CAY71843	YPS1	Aspartic protease, attached to the plasma membrane via a glycosylphosphatidylinositol (GPI) anchor	1.57452	0	0	1.48318	6.85975e-24	2.39853e-22	0.499358	0.000337385	0.00135169	1.45001	1.35645e-22	5.59812e-21	1.39557	4.02697e-21	1.3793e-19				0.965391	1.25163e-23	3.91427e-22	0.938525	1.43634e-24	3.49371e-23
PAS_chr4_0588	C4R8C3	XP_002494027.1	8200853	CAY71848	RGS2	Hypothetical protein	2.67269	7.69803e-41	3.22999e-39	2.98216	5.42401e-41	3.84647e-39	2.37474	2.11476e-25	9.68175e-24	2.67721	1.72636e-24	7.97453e-23	2.65087	5.34628e-27	2.6652e-25	2.52467	6.68182e-25	2.62888e-23	1.31988	2.11516e-18	4.77572e-17	1.1353	3.81663e-15	5.27932e-14
PAS_chr4_0589	C4R8C4	XP_002494028.1	8200854	CAY71849		Hypothetical protein	1.47813	1.8115e-18	2.91403e-17	1.33832	2.94317e-11	4.58789e-10	1.22494	4.35798e-10	5.48669e-09	1.41189	3.94993e-12	7.07754e-11	1.50324	7.34885e-14	1.46251e-12	1.12086	7.99104e-08	5.49766e-07	1.38286	1.49226e-40	8.25662e-39	0.908949	1.45752e-20	2.8779e-19				1.39006	1.24422e-11	1.39215e-09
PAS_chr4_0597	C4R8D2	XP_002494036.1	8200862	CAY71857	GCR1	Hypothetical protein	-2.67154	4.40969e-20	7.92958e-19	-2.46356	1.19802e-05	8.98962e-05				-2.29004	3.19046e-05	0.000211646	-2.18584	4.46007e-05	0.000284259				-3.26753	0	0	-2.35378	0	0	-1.45037	5.34276e-25	1.86811e-23
PAS_chr4_0620	C4R8F5	XP_002494059.1	8201329	CAY71880		Hypothetical protein	-0.981594	2.91688e-05	0.00011656	-1.11242	3.32685e-06	2.81052e-05	-0.581443	0.0040964	0.0118221	-0.76553	0.000305918	0.00152203	-1.37612	4.56115e-09	5.84361e-08	-1.15341	1.20207e-08	9.31325e-08	-0.911974	0.00201638	0.00800038	-1.4198	5.94852e-08	4.67251e-07	-0.913695	0.000241665	0.00117224
PAS_chr4_0621	C4R8F6	XP_002494060.1	8201330	CAY71881	AOC1	Hypothetical protein	-0.841946	1.476e-11	1.37116e-10	-1.04938	6.49982e-07	6.25748e-06	-0.548357	0.00171044	0.00558612	-0.802466	1.1456e-05	8.50749e-05	-1.29778	1.10111e-12	1.98003e-11	-0.915571	3.64256e-08	2.64703e-07	-0.825588	1.05536e-07	9.00631e-07	-1.2815	6.18067e-17	9.69461e-16	-0.969123	2.31603e-10	3.12633e-09
PAS_chr4_0624	C4R8F9	XP_002494063.1	8201333	CAY71884	GLK1	Non-essential protein of unknown function required for transcriptional induction	-1.26607	1.051e-27	2.68618e-26	-1.48521	3.46029e-24	1.23564e-22	-1.73269	3.81164e-32	2.62951e-30	-1.41258	5.88003e-21	2.22601e-19	-1.51479	1.4664e-22	5.46913e-21	-1.59635	8.1869e-26	3.35197e-24	-1.12503	1.75645e-15	3.19269e-14	-1.68148	2.5583e-12	2.92087e-11	-2.53775	5.78874e-26	2.19145e-24	1.24067	1.96133e-12	2.40861e-10
PAS_chr4_0625	C4R8G0	XP_002494064.1	8201334	CAY71885		Hypothetical protein	-1.4513	7.1937e-13	7.64141e-12	-0.634995	0.0147763	0.0468505	0.57002	0.00883347	0.0223869	-1.83795	8.476e-12	1.47161e-10	-1.4751	6.12614e-09	7.69205e-08				-2.21836	1.3245e-20	3.43756e-19	-1.3554	2.00873e-12	2.31972e-11	-0.69268	0.000109005	0.000569925	1.12016	2.29797e-08	1.36121e-06
PAS_chr4_0626	C4R8G1	XP_002494065.1	8201335	CAY71886	GAT1	Transcriptional activator of genes involved in nitrogen catabolite repression	-3.78786	0	0	-3.2144	2.4483e-39	1.60093e-37	-2.09473	8.69459e-25	3.80748e-23	-3.77556	0	0	-3.44142	0	0	-2.13747	9.34149e-24	3.38444e-22	-2.40556	2.69884e-38	1.34541e-36	-2.84487	0	0	-2.92353	0	0
PAS_chr4_0627	C4R8G2	XP_002494066.1	8201336	CAY71887	HSP12	Plasma membrane localized protein that protects membranes from desiccation	4.73891	0	0	4.84286	0	0	3.4005	0	0	5.01883	0	0	5.67327	0	0	4.92273	0	0	3.50251	1.77809e-18	4.06939e-17	3.96525	3.09272e-17	4.95919e-16	2.38383	5.1238e-09	5.87662e-08
PAS_chr4_0632	C4R8G7	XP_002494071.1	8201341	CAY71892	FUS1	Hypothetical protein				0.661093	9.61871e-06	7.33791e-05	1.09338	1.15088e-14	2.46977e-13				0.432486	0.00379041	0.0147259	1.11203	6.95693e-12	8.73694e-11				0.443625	0.0102022	0.0300399	0.495114	0.00554461	0.0185866
PAS_chr4_0633	C4R8G8	XP_002494072.1	8201342	CAY71893	SKG3	Protein of unknown function	0.836874	1.39998e-10	1.15367e-09	0.936609	4.05864e-08	4.56144e-07	0.636352	0.000106358	0.000495943	0.745971	0.00015757	0.000865176	0.769533	8.91464e-06	6.7905e-05				0.777006	8.50935e-15	1.46975e-13	1.00741	7.48066e-32	2.38387e-30	0.467654	3.0822e-07	2.71309e-06
PAS_chr4_0638	C4R8H3	XP_002494077.1	8201347	CAY71898		Subunit of the heme-activated, glucose-repressed Hap2p/3p/4p/5p CCAAT-binding complex	0.93825	3.06692e-09	2.18415e-08	2.15702	6.20055e-36	3.67291e-34	2.27606	3.97633e-30	2.35586e-28				1.64581	1.10183e-18	3.24429e-17	3.71128	1.43658e-38	9.64615e-37	1.16271	1.3937e-06	1.03499e-05	1.46682	2.61956e-11	2.76509e-10				0.715337	0.000309351	0.00451474
PAS_chr4_0643	C4R8H7	XP_002494081.1	8201351	CAY71902	No BLASTP	Hypothetical protein							-0.427816	0.000294259	0.00120186	-0.412193	0.00269686	0.010036							-0.691694	2.46127e-12	3.49084e-11	-0.753155	3.0343e-16	4.52003e-15	-1.1538	6.47523e-35	3.46838e-33
PAS_chr4_0666	C4R8J9	XP_002494103.1	8201373	CAY71924	ISR1	Predicted protein kinase, overexpression causes sensitivity to staurosporine	1.23249	1.02368e-22	2.12984e-21	1.81608	0	1.4013e-45	1.43867	1.28227e-28	6.94355e-27	1.20223	3.69175e-20	1.29986e-18	1.59873	3.06963e-36	2.17684e-34	1.6617	4.33281e-42	3.51991e-40	1.05811	2.04654e-08	1.95528e-07	1.60635	7.51236e-24	1.75115e-22	1.68125	4.01058e-28	1.65519e-26
PAS_chr4_0682	C4R8L7	XP_002494121.1	8201389	CAY71942	HRK1	Protein kinase that stabilizes several plasma membrane amino acid transporters	1.25243	0	0	1.24913	7.83922e-24	2.7221e-22	1.06609	1.63337e-18	4.9552e-17	1.18095	6.45064e-19	2.02994e-17	1.02199	6.54238e-15	1.43847e-13	0.825309	3.81362e-12	4.97549e-11	0.806886	6.33337e-10	7.26391e-09	1.1584	1.54614e-22	3.37006e-21	0.787893	3.34323e-10	4.37225e-09
PAS_chr4_0684	C4R8L9	XP_002494123.1	8201391	CAY71944	CAR1	Arginase, responsible for arginine degradation				-0.503785	2.36001e-05	0.000166191	-0.413418	0.00169166	0.00553913	0.521361	0.000986932	0.00419342										-1.45267	1.24479e-36	4.26363e-35	-1.5051	0	0	0.628507	1.50625e-08	9.24874e-07
PAS_chr4_0687	C4R8M1	XP_002494125.1	8200502	CAY71946		Hypothetical protein	0.415763	0.00649455	0.0158892							1.36616	2.88269e-06	2.37162e-05	0.897975	3.35989e-05	0.000221138	0.543068	0.0109151	0.0247829	1.58398	0	0	1.00542	3.9059e-28	1.12378e-26	0.659241	1.73574e-11	2.60102e-10
PAS_chr4_0983	C4R8M5	XP_002494129.1	8200586	CAY71950		hypothetical protein	0.566443	4.9395e-05	0.000188841	0.917071	1.51671e-06	1.36613e-05	0.983326	2.46515e-07	2.01534e-06	0.929372	1.44908e-05	0.000105131	1.07466	7.56515e-09	9.40507e-08	1.6167	1.83461e-17	4.08809e-16				1.00187	1.67312e-09	1.53725e-08	0.621544	0.00077381	0.00329622
PAS_chr4_0698	C4R8N5	XP_002494139.1	8200594	CAY71960		Hypothetical protein										2.73293	0.00658578	0.0216445							3.4522	0	0	1.53803	1.87583e-40	6.99618e-39	0.342105	0.0122107	0.0366989
PAS_chr4_0718	C4R8Q4	XP_002494158.1	8200613	CAY71979		Hypothetical protein	-0.656274	8.68774e-08	5.1951e-07							-0.990326	1.16945e-08	1.47574e-07	-1.01959	8.02789e-08	8.88361e-07				-0.695759	2.42744e-07	1.98412e-06	-0.554274	4.84799e-06	3.05502e-05
PAS_chr4_0733	C4R8S1	XP_002494175.1	8200628	CAY71996	SDH1	Flavoprotein subunit of succinate dehydrogenase (Sdh1p, Sdh2p, Sdh3p, Sdh4p)	-1.10314	9.66523e-21	1.80239e-19	-2.42368	0	0	-1.24288	1.08552e-31	7.38738e-30	-0.794093	1.85503e-13	3.75104e-12	-1.99377	0	0	-2.41146	8.68144e-08	5.94026e-07	-1.38187	1.66772e-39	8.65668e-38	-1.82314	0	0	-0.857095	1.67219e-19	4.47844e-18	-0.28188	0.00118501	0.012999
PAS_chr4_0739	C4R8S7	XP_002494181.1	8200633	CAY72002	MRP8	Putative mitochondrial ribosomal protein, has similarity to E. coli ribosomal protein S2	0.914993	3.87407e-17	5.5891e-16	1.03406	4.3241e-10	6.03098e-09				1.2996	4.42576e-15	1.04129e-13	1.70714	6.23632e-29	3.45054e-27	0.582716	0.000265027	0.000907944	0.707807	3.30429e-08	3.08666e-07	1.10888	5.37849e-25	1.34063e-23	0.291166	0.0139424	0.0409568
PAS_chr4_0988	C4R8U2	XP_002494196.1	8200648	CAY72017	SOU1	hypothetical protein	-0.644059	6.93563e-05	0.000259057	-1.14358	6.09883e-10	8.29935e-09	-0.468292	0.00748276	0.0194846				-1.64447	7.57323e-20	2.39819e-18	-0.621473	0.00414304	0.0106668	-0.837542	4.09883e-14	6.6573e-13	-1.39197	1.5064e-42	5.83319e-41	-0.337726	0.00140065	0.00560594	-0.679088	9.04682e-05	0.00163225
PAS_chr4_0756	C4R8U4	XP_002494198.1	8200649	CAY72019	PDK1	Mitochondrial protein kinase	-0.723338	8.70594e-05	0.00031926	-0.685751	0.00498011	0.0190974	0.908414	5.05045e-05	0.000254087				-0.684434	0.00433236	0.0166261	0.768978	0.00161876	0.00465036	-1.64762	1.92616e-16	3.80323e-15	-1.09194	3.29749e-10	3.23013e-09
PAS_chr4_0757	C4R8U5	XP_002494199.1	8200650	CAY72020	YCR102C	Putative protein of unknown function with similarity to dehydrogenases from other model organisms	0.673923	9.37573e-07	4.8717e-06	1.33409	8.52503e-17	2.04398e-15	2.02554	6.09579e-41	5.4818e-39				1.00936	1.64728e-09	2.23559e-08	2.19105	1.21591e-41	9.56801e-40				0.866541	1.59324e-06	1.06392e-05	1.22525	1.28893e-12	2.12084e-11
PAS_chr4_0989	C4R8U6	XP_002494200.1	8200651	CAY72021	PXL1	hypothetical protein	0.606676	8.12862e-07	4.25001e-06	0.752745	5.49801e-07	5.37523e-06	0.344418	0.0174409	0.0398333	0.665393	1.21958e-05	9.00378e-05	0.695743	5.22131e-06	4.19957e-05				1.05132	5.4656e-27	2.02348e-25	0.981845	7.16428e-29	2.14715e-27	0.513931	7.51677e-08	7.39198e-07
PAS_chr4_0762	C4R8V1	XP_002494205.1	8200655	CAY72026	UBI4	Ubiquitin				0.354779	0.00644243	0.0235567	0.456308	0.000330365	0.00133098				0.930119	2.65708e-13	5.10627e-12	1.12178	1.71146e-14	2.85395e-13				0.696391	8.44899e-13	9.98607e-12	0.688433	2.1919e-14	4.16462e-13
PAS_chr4_0774	C4R8W3	XP_002494217.1	8200552	CAY72038		Hypothetical protein	0.996845	1.41628e-06	7.10258e-06	1.16067	4.12177e-06	3.37999e-05	1.57412	5.58157e-11	8.10826e-10	1.06885	6.42839e-05	0.000390905	1.5421	1.09004e-10	1.71511e-09	2.02056	1.40239e-20	4.01275e-19				0.570902	0.0180543	0.048899	0.866743	0.000320493	0.00151519
PAS_chr4_0991	C4R8W4	XP_002494218.1	8200553	CAY72039		hypothetical protein	2.81546	0	0	3.19841	4.15526e-35	2.4048e-33	2.81511	7.60111e-28	3.94631e-26	2.66903	1.36544e-20	5.01824e-19	3.67752	0	8.40779e-45	3.47906	1.08781e-38	7.403e-37	1.92461	1.4013e-45	1.17709e-43	2.27894	0	0	1.73656	4.36212e-40	2.8899e-38	1.20966	2.96545e-05	0.000663601
PAS_chr4_0779	C4R8X0	XP_002494224.1	8201025	CAY72045	YOR389W	Putative protein of unknown function	2.02445	0	0	2.12449	0	0	1.1885	8.5285e-23	3.27859e-21	1.95554	0	0	2.17636	0	0	1.36143	3.77581e-28	1.71306e-26	2.03089	0	0	2.09916	0	0	0.999645	4.68171e-20	1.31689e-18
PAS_chr4_0783	C4R8X4	XP_002494228.1	8200561	CAY72049	GUT1	Glycerol kinase, converts glycerol to glycerol-3-phosphate	1.11801	4.6811e-09	3.25544e-08							1.61526	2.74158e-16	7.15227e-15	0.594473	0.0025035	0.0103067	0.875994	0.000610719	0.00193311	0.552306	0.000231489	0.00114606	0.609367	2.58637e-08	2.14184e-07				-1.4538	1.20676e-12	1.51901e-10
PAS_chr4_0995	C4R8Y3	XP_002494237.1	8201027	CAY72058		hypothetical protein							1.07607	4.87421e-10	6.04594e-09							1.10416	1.69659e-11	2.00564e-10							0.686511	9.08916e-05	0.000479706
PAS_chr4_0795	C4R8Y9	XP_002494243.1	8200573	CAY72064	LYS4	Homoaconitase, catalyzes the conversion of homocitrate to homoisocitrate, which is a step in the lys	0.373685	1.37931e-07	8.03799e-07	-0.440043	4.36653e-06	3.56907e-05	-0.512308	3.26887e-07	2.60888e-06	0.508882	0.00189211	0.00738509				-1.45301	2.67621e-16	5.36949e-15				-0.30532	0.000698615	0.00291036
PAS_chr4_0815	C4R911	XP_002494265.1	8201217	CAY72086	MDH3	Mitochondrial malate dehydrogenase, catalyzes interconversion of malate and oxaloacetate	0.619138	1.80271e-09	1.31736e-08							0.877373	4.35313e-10	6.46549e-09	0.696453	4.11675e-06	3.35945e-05	0.504016	0.00112356	0.00335403	1.17181	1.74768e-37	8.54329e-36	0.792593	2.56236e-17	4.12189e-16
PAS_chr4_0821	C4R917	XP_002494271.1	8201223	CAY72092	AOX1	Alcohol oxidase	0.51167	3.30874e-05	0.000130765				1.19915	2.9912e-10	3.92284e-09							1.05487	6.7064e-09	5.52757e-08							0.747844	0.000112004	0.000584396	-0.49303	0.0058447	0.0451351
PAS_chr4_0824	C4R919	XP_002494273.1	8201225	CAY72094	COS111	Protein required for resistance to the antifungal drug ciclopirox olamine				0.408579	0.0150875	0.047507	0.801599	1.43644e-07	1.22817e-06							0.848484	9.50288e-09	7.56027e-08				0.79019	8.82741e-05	0.000447593	1.34568	1.31834e-12	2.1604e-11	-0.58635	0.00414867	0.0352252
PAS_chr4_0828	C4R922	XP_002494276.1	8201228	CAY72097		Myo-inositol transporter with strong similarity to the minor myo-inositol transporter Itr2p	1.87339	6.66304e-36	2.36256e-34	0.38586	0.00528404	0.0200794	0.911607	6.65964e-12	1.09244e-10	2.33658	7.66974e-40	6.77493e-38	0.618995	2.70426e-05	0.000183256	1.09401	1.43628e-10	1.53896e-09	-0.581479	0.000508176	0.00232184
PAS_chr4_0832	C4R926	XP_002494280.1	8201232	CAY72101	PDR12	Plasma membrane ATP-binding cassette (ABC) transporter	-1.99596	3.96019e-28	1.02254e-26	-1.44126	4.95196e-10	6.83099e-09	-1.05203	2.7716e-06	1.86352e-05	-2.21782	1.64671e-19	5.52746e-18	-1.95289	3.84673e-17	1.03574e-15	-1.24703	1.55441e-07	1.0206e-06	-3.43681	0	0	-3.41458	0	0	-2.90785	0	0	1.27852	9.2972e-09	6.1594e-07
PAS_chr4_0836	C4R931	XP_002494285.1	8201236	CAY72106	TPO4	Polyamine transport protein, recognizes spermine, putrescine, and spermidine	-0.559189	9.83962e-05	0.000357708	-0.413165	0.0020675	0.00909158	-1.08813	1.95336e-16	5.15033e-15				-0.671113	6.10056e-06	4.81447e-05	-1.11725	3.40294e-13	5.07018e-12										-1.03344	1.15427e-15	2.52684e-13
PAS_chr4_0840	C4R934	XP_002494288.1	8201239	CAY72109	GRX2	Cytoplasmic glutaredoxin, thioltransferase, glutathione-dependent disulfide oxidoreductase	0.932398	6.28645e-19	1.03439e-17	0.863869	1.06873e-08	1.27446e-07	0.453783	0.00399298	0.0115766	1.07518	3.82649e-13	7.58518e-12	1.32207	2.24657e-18	6.4637e-17	0.920557	2.47591e-08	1.83363e-07	0.563217	8.55489e-09	8.52948e-08	0.802498	3.53697e-19	6.57146e-18	0.378535	4.96532e-05	0.000278711
PAS_chr4_0843	C4R937	XP_002494291.1	8201242	CAY72112	MXR2	Putative protein-methionine-R-oxide reductase	0.510052	0.00033198	0.00108823							0.804878	1.62485e-05	0.000115924	1.15457	1.53056e-09	2.09983e-08	0.837047	1.19197e-05	5.47196e-05
PAS_chr4_0847	C4R941	XP_002494295.1	8201246	CAY72116	GLG1	Self-glucosylating initiator of glycogen synthesis, also glucosylates n-dodecyl-beta-D-maltoside	-1.33043	8.43284e-39	3.19243e-37	-1.47792	8.43495e-25	3.1e-23	-1.00692	1.67326e-12	2.94635e-11	-1.36574	2.78341e-20	9.93935e-19	-1.49923	8.68133e-17	2.27659e-15	-0.848483	8.50394e-09	6.86312e-08	-1.06405	5.97514e-23	1.75935e-21	-1.10315	6.8298e-28	1.92112e-26	-0.878169	9.29256e-18	2.18636e-16
PAS_chr4_0851	C4R944	XP_002494298.1	8201249	CAY72119		Hypothetical protein	-1.37958	1.73784e-28	4.62964e-27	-1.2244	9.11429e-29	3.76151e-27	-1.537	9.69306e-25	4.20812e-23	-1.16481	1.04701e-25	5.21951e-24	-1.01066	1.99016e-20	6.5068e-19	-1.02384	2.6705e-20	7.34898e-19	-1.35527	3.70224e-23	1.103e-21	-1.22799	1.34896e-25	3.44772e-24	-1.27803	8.56764e-25	2.95466e-23	0.546315	6.92789e-07	2.85918e-05
PAS_chr4_0857	C4R951	XP_002494305.1	8201255	CAY72126		Hypothetical protein	-0.4216	1.07753e-08	7.21457e-08	-0.679475	2.07897e-10	3.02532e-09	-0.685427	1.5753e-06	1.10799e-05				-0.495281	3.10268e-05	0.00020664	-1.44876	3.02134e-16	6.03788e-15				-0.762765	8.07462e-07	5.58457e-06	-0.970741	0.00115303	0.00469319
PAS_chr4_0877	C4R972	XP_002494326.1	8201275	CAY72147		Mitochondrial dicarboxylate carrier, integral membrane protein	-1.05062	2.45318e-35	8.34578e-34	-0.80891	1.80553e-08	2.08985e-07				-1.48869	1.90397e-27	1.03081e-25	-1.4276	1.32945e-20	4.46252e-19				-1.0947	1.82873e-24	6.09779e-23	-0.916091	2.4077e-21	4.98878e-20
PAS_chr4_1001	C4R974	XP_002494328.1	8201277	CAY72149		hypothetical protein	-1.29423	4.89936e-06	2.25487e-05							-1.20642	0.000969459	0.00414014	-1.26179	0.000436528	0.00219863
PAS_chr4_0884	C4R979	XP_002494333.1	8201289	CAY72154		hypothetical protein	1.36624	1.14109e-40	4.74825e-39	1.69563	3.22299e-44	2.30233e-42	1.44701	5.7229e-23	2.21696e-21	1.69486	1.06127e-33	7.4215e-32	2.12581	0	0	2.09826	0	0	1.17206	1.94499e-21	5.23692e-20	1.66034	0	0	1.44523	1.74257e-38	1.09673e-36
PAS_chr4_0888	C4R983	XP_002494337.1	8200968	CAY72158	DFG16	pH-response regulator protein				0.579825	6.45641e-05	0.000418918	1.14358	4.47877e-21	1.54487e-19							0.849901	1.53093e-10	1.63343e-09							0.421081	2.55543e-05	0.000155206
PAS_chr4_0898	C4R993	XP_002494347.1	8201302	CAY72168	PHO80	Cyclin	0.712076	2.18158e-16	2.99299e-15	0.898016	9.38009e-14	1.78897e-12	0.905542	1.15249e-14	2.46977e-13	0.730857	1.05876e-09	1.50589e-08	0.923041	1.37315e-13	2.6902e-12	1.01812	1.03764e-17	2.37525e-16	0.49288	2.12858e-06	1.5267e-05	0.62269	2.12204e-11	2.24936e-10	0.648435	4.62284e-12	7.22857e-11
PAS_FragD_0010	C4R9C3	XP_002494377.1	8200512	CAY72198		Hypothetical protein	-0.922572	3.9778e-10	3.12453e-09	-0.666355	0.000778769	0.00394081	0.764078	7.29337e-06	4.47919e-05	-0.852866	0.00046173	0.00217272	-0.926619	1.85071e-05	0.000131801	1.12965	4.57714e-10	4.60468e-09	-0.884829	5.97473e-10	6.88393e-09	-0.720547	2.43583e-08	2.02383e-07	0.448263	0.000200092	0.000985777	0.682769	6.41094e-05	0.00124193
