# Supplementary material for: Transcriptomic profiling of the yeast Komagataella phaffii in response to environmental alkalinization
Source: Microb Cell Fact. 2023 Apr 4;22:63. doi: 10.1186/s12934-023-02074-6 (PMC10071690; doi:10.1186/s12934-023-02074-6)
Supplement: Supplementary file 3 — Additional file 3. Oligonucleotides used in this work [file 12934_2023_2074_MOESM3_ESM.xlsx]

## Sheet: Hoja1
Additional file 3. Oligonucleotides used in this work
Name	Gene	Sequence	Cloning site	PCR fragment (nt)	Position to ATG	Use
Pp_Pho89_Fw	PHO89 (PAS_chr2-1_0235)	GACAAGCTTACGACAGAAGACATACAGCATG	HindIII	796	-772/11	amplification PHO89 promoter
Pp_Pho89_Rev		gacggtACCAAACTCATTGTGAATGATTATAAG	KpnI			amplification PHO89 promoter
Pp_Gas1_Fw	GAS1 (PAS_chr1-3_0227)	gacaaGCTTCTCAATCTAGTTCAAGCAATG	HindIII	858	839/+6	amplification GAS1 promoter
Pp_Gas1_Rev		gacggtacCAACATTGCTTTGGGGTGATAC	KpnI			amplification GAS1 promoter
Pp_Pho84_Fw	PHO84 (PAS_chr3_0141)	gacaagCTTCAAGATTGAGAGATGCTGGAC	HindIII	1016	-981/+21	amplification PHO84 promoter
Pp_Pho84_Rev		gacggtacCATGACTGGTTCAGATGACATTATTC	KpnI			amplification PHO84 promoter
Pp_GDH3_Fw	GDH3 (PAS_chr1-1_0107)	cccTTCGAACTCAAGAATTGATACTAC	BstBI	794	-752/30	amplification GDH3 promoter
Pp_GDH3_Rev		gacggtacCTCAAATTCTGGTTCTTGTGGTTGG	KpnI			amplification GDH3 promoter
PHO89-CDRE-1-FW	PHO89 (PAS_chr2-1_0235)	CCGGTGTAGGGATGTGACTAAACTTATCGTGTGACAACGTGGGT				mutagenesis putative CDRE-1 (-455/-446) in K. phafii PHO89 promoter
PHO89-CDRE-1-Rev		CCCACGTTGTCACACGATAAGTTTAGTCACATCCCTACACCGG				mutagenesis putative CDRE-1 (-455/-446) in K. phafii PHO89 promoter
Pho89_CDRE-2-Fw	PHO89 (PAS_chr2-1_0235)	CGTGGGTGGTATCTTTCCTTCTTAACGTGCGCGTGCAACC				mutagenesis putative CDRE-2 (-420/-411) in K. phafii PHO89 promoter
Pho89-CDRE-2-Rev		GGTTGCACGCGCACGTTAAGAAGGAAAGATACCACCCACG				mutagenesis putative CDRE-2 (-420/-411) in K. phafii PHO89 promoter
P_rev	PAS_chr4_0823	GAGATCGACTGCAGCTTTGATGCC		varied	+49/+72	confirmation of genomic integrations with "_Rev" gene specific primers
